# Supplementary material for: Identification of a complex genetic network underlying Saccharomyces cerevisiae colony morphology
Source: Mol Microbiol. 2012 Sep 13;86(1):225–39. doi: 10.1111/j.1365-2958.2012.08192.x (PMC3470922; doi:10.1111/j.1365-2958.2012.08192.x)
Supplement: Supplementary file 1 [file mmi0086-0225-SD1.zip]

Archive with 2 entries (2 files):
- mmi_8192_sm_FigureS1-8_TableS1-7.doc
- mmi_8192_sm_SupplementalTableS1.xls
