# Supplementary material for: Identification of a complex genetic network underlying Saccharomyces cerevisiae colony morphology
Source: Mol Microbiol. 2012 Sep 13;86(1):225–39. doi: 10.1111/j.1365-2958.2012.08192.x (PMC3470922; doi:10.1111/j.1365-2958.2012.08192.x)
Supplement: Supplementary file 1 [file mmi0086-0225-SD1.zip › mmi_8192_sm_SupplementalTableS1.xls]

## Sheet: Sheet1
Up in solid and in liquid (# 78)
Probe Set ID	Transcript ID Array Design	Representative Public ID	Alignments	Gene Title	Gene Symbol	Chromosomal Location	Ensembl	SwissProt	SGD accession number	InterPro	Trans Membrane	Estimate WT solid	Estimate flo11 solid	Estimate WT liquid	Estimate flo11 liquid	Log-ratio flo11 / WT solid	Log-ratio flo11 / wt liquid	p-value (corr) flo11 / WT solid	p-value (corr) flo11 / WT liquid
1780040_at	YCR097W	YCR097W.S1	chrIII:293831-294318 (+) // 100.0 //	Silenced copy of a1 at HMR; homeobox corepressor that interacts with Alpha2p to repress haploid-specific gene transcription in diploid cells	HMRA1	chr3	YCR097W	P01366	S000000694	---	---	3.73563	10.9073	3.81601	10.1758	7.1717	6.35977	1.56936e-16	9.27718e-16
1776117_at	YNL145W	YNL145W.S1	chrXIV:352415-352532 (+) // 100.0 //	Mating pheromone a-factor, made by a cells; interacts with alpha cells to induce cell cycle arrest and other responses leading to mating; biogenesis involves C-terminal modification, N-terminal proteolysis, and export; also encoded by MFA1	MFA2	chr14	YNL145W	P34166	S000005089	---	---	7.98616	12.3345	5.53286	11.2767	4.34838	5.74382	0.000590111	3.70502e-05
1776992_at	YGL032C	YGL032C.S1	chrVII:436574-436838 (-) // 100.0 //	Adhesion subunit of a-agglutinin of a-cells, C-terminal sequence acts as a ligand for alpha-agglutinin (Sag1p) during agglutination, modified with O-linked oligomannosyl chains, linked to anchorage subunit Aga1p via two disulfide bonds	AGA2	chr7	YGL032C	P32781	S000003000	---	---	6.10567	10.1342	5.08543	9.12906	4.02854	4.04363	3.07352e-07	1.61338e-07
1778789_at	YNL234W	YNL234W.S1	chrXIV:210233-211514 (+) // 100.0 //	---	---	chr14	YNL234W	P53857	S000005178	---	---	5.2513	8.85483	6.15872	7.40706	3.60352	1.24835	2.56365e-07	0.00316305
1773126_at	YNL146C-A	YNL146C-A.S1	chrXIV:351387-351582 (-) // 100.0 //	---	---	chr14	YNL146C-A	Q3E7Z1	S000028851	---	---	4.96096	8.50302	4.64712	7.74247	3.54206	3.09535	1.49817e-07	2.9523e-07
1776218_at	YDR461W	YDR461W.S1	chrIV:1385168-1385279 (+) // 100.0 //	Mating pheromone a-factor, made by a cells; interacts with alpha cells to induce cell cycle arrest and other responses leading to mating; biogenesis involves C-terminal modification, N-terminal proteolysis, and export; also encoded by MFA2	MFA1	chr4	YDR461W	P34165	S000002869	---	---	8.28077	11.7443	7.1957	10.3054	3.46352	3.10971	0.000104885	0.000223134
1773157_at	YFL026W	YFL026W.S1	chrVI:82577-83873 (+) // 100.0 //	Receptor for alpha-factor pheromone; seven transmembrane-domain GPCR that interacts with both pheromone and a heterotrimeric G protein to initiate the signaling response that leads to mating between haploid a and alpha cells	STE2	chr6	YFL026W	P06842	S000001868	---	NP_116627.1 // span:51-73,80-102,133-155,162-184,209-231,244-266,276-298 // numtm:7	7.97353	10.6648	6.58166	10.9267	2.69124	4.34507	0.0167705	0.000620621
1778408_at	YIL015W	YIL015W.S1	chrIX:322339-324103 (+) // 100.0 //	Aspartyl protease secreted into the periplasmic space of mating type a cells, helps cells find mating partners, cleaves and inactivates alpha factor allowing cells to recover from alpha-factor-induced cell cycle arrest	BAR1	chr9	YIL015W	P12630	S000001277	---	NP_012249.1 // span:7-26 // numtm:1	6.14308	8.72076	6.20531	7.80316	2.57768	1.59785	0.00026996	0.00931305
1778380_at	YGR249W	YGR249W.S1	chrVII:988053-989424 (+) // 100.0 //	Protein similar to heat shock transcription factor; multicopy suppressor of pseudohyphal growth defects of ammonium permease mutants	MGA1	chr7	YGR249W	P53050	S000003481	---	---	6.56248	9.04751	5.25065	6.61086	2.48503	1.36021	6.60883e-06	0.0012264
1772910_at	YLL052C	YLL052C.S1	chrXII:35910-36360 (-) // 100.0 //	Water channel that mediates the transport of water across cell membranes, only expressed in proliferating cells, controlled by osmotic signals, may be involved in freeze tolerance; disrupted by a stop codon in many S. cerevisiae strains	AQY2	chr12	YLL052C	D3W8P2 /// P0CD90	S000003975	---	NP_013048.1 // span:48-70,90-112 // numtm:2	7.7703	9.92987	6.66128	9.13317	2.15957	2.47189	8.12975e-07	1.09143e-07
1770317_at	YLL028W	YLL028W.S1	chrXII:84802-86563 (+) // 100.0 //	Polyamine transporter that recognizes spermine, putrescine, and spermidine; catalyzes uptake of polyamines at alkaline pH and excretion at acidic pH; phosphorylation enhances activity and sorting to the plasma membrane	TPO1	chr12	YLL028W	Q07824	S000003951	---	NP_013072.1 // span:147-169,179-201,213-232,238-260,273-295,300-322,374-396,416-435,455-474,484-506,513-532,547-569 // numtm:12	9.95962	11.9046	9.99378	11.0823	1.94502	1.08851	8.10089e-08	1.20423e-05
1776238_at	YLL053C	YLL053C.S1	chrXII:35501-35960 (-) // 100.0 //	---	---	chr12	YLL053C	P0CD98	S000003976	---	NP_013047.1 // span:10-32,39-58,68-90,111-133 // numtm:4	9.09331	11.0246	8.18114	10.2878	1.93131	2.10666	4.21109e-07	9.86721e-08
1779688_at	YLR164W	YLR164W.S1	chrXII:493884-494391 (+) // 100.0 //	---	---	chr12	YLR164W	Q06236	S000004154	---	---	9.81426	11.7247	8.13717	9.34138	1.91047	1.20421	0.000379318	0.0108701
1772736_at	YLR245C	YLR245C.S1	chrXII:626503-626932 (-) // 100.0 //	Cytidine deaminase; catalyzes the modification of cytidine to uridine in vitro but native RNA substrates have not been identified, localizes to both the nucleus and cytoplasm	CDD1	chr12	YLR245C	Q06549	S000004235	---	---	9.05129	10.8962	8.23171	9.63587	1.84491	1.40417	6.33444e-09	3.75771e-08
1770749_at	YER124C	YER124C.S1	chrV:407337-409059 (-) // 100.0 //	Daughter cell-specific protein, may regulate cross-talk between the mating and filamentation pathways; deletion affects cell separation after division and sensitivity to alpha-factor and drugs affecting the cell wall	DSE1	chr5	YER124C	D3DM30 /// P40077	S000000926	---	---	6.87992	8.7054	5.58923	8.3498	1.82548	2.76058	4.75696e-06	4.2983e-08
1773254_at	YKL209C	YKL209C.S1	chrXI:42423-46296 (-) // 100.0 //	Plasma membrane ATP-binding cassette (ABC) transporter required for the export of a-factor, catalyzes ATP hydrolysis coupled to a-factor transport; contains 12 transmembrane domains and two ATP binding domains; expressed only in MATa cells	STE6	chr11	YKL209C	P12866	S000001692	---	NP_012713.1 // span:26-48,77-99,170-192,256-278,716-738,762-784,837-859,864-886,943-965,980-1002 // numtm:10	8.24246	10.0488	7.4175	10.2788	1.80638	2.86132	0.000156606	1.0983e-06
1779866_at	YLR121C	YLR121C.S1	chrXII:388744-390271 (-) // 100.0 //	Aspartic protease, member of the yapsin family of proteases involved in cell wall growth and maintenance; attached to the plasma membrane via a glycosylphosphatidylinositol (GPI) anchor	YPS3	chr12	YLR121C	Q12303	S000004111	---	---	8.67347	10.4541	7.42879	8.85639	1.78066	1.42761	3.58937e-06	2.00369e-05
1771363_at	YGR213C	YGR213C.S1	chrVII:918516-919470 (-) // 100.0 //	Protein involved in 7-aminocholesterol resistance; has seven potential membrane-spanning regions; expression is induced under both low-heme and low-oxygen conditions; member of the fungal lipid-translocating exporter (LTE) family of protein	RTA1	chr7	YGR213C	P53047 /// Q6B1D7	S000003445	---	NP_011729.1 // span:15-37,63-85,100-122,143-160,175-197,218-240,255-277 // numtm:7	7.08415	8.80768	6.96394	8.63193	1.72353	1.66798	1.33333e-07	8.84361e-08
1778375_at	YLR136C	YLR136C.S1	chrXII:415801-416659 (-) // 100.0 //	mRNA-binding protein expressed during iron starvation; binds to a sequence element in the 3'-untranslated regions of specific mRNAs to mediate their degradation; involved in iron homeostasis	TIS11	chr12	YLR136C	P47977	S000004126	---	---	9.66998	11.334	11.0165	12.6191	1.66407	1.60266	0.00190791	0.00238574
1774822_at	YLR381W	YLR381W.S1	chrXII:879722-881924 (+) // 100.0 //	Outer kinetochore protein that forms a complex with Mcm16p and Mcm22p; may bind the kinetochore to spindle microtubules	CTF3	chr12	YLR381W	Q12748	S000004373	---	---	7.7951	9.44038	8.65187	9.85899	1.64528	1.20712	1.29979e-05	0.000177121
1769520_at	YLR064W	YLR064W.S1	chrXII:265456-266278 (+) // 100.0 //	Putative protein of unknown function; localizes to the endoplasmic reticulum with some nuclear pore complex association; highly conserved across species, orthologous to human TMEM33 and paralogous to Per33p; YLR064W is not an essential gene	PER33	chr12	YLR064W	Q12144	S000004054	---	NP_013165.1 // span:25-47,57-74,95-117,174-196,203-220 // numtm:5	9.0177	10.6629	9.5852	10.6126	1.64517	1.02744	4.45535e-07	3.13596e-05
1776748_at	YLR449W	YLR449W.S1	chrXII:1030829-1032008 (+) // 100.0 //	Peptidyl-prolyl cis-trans isomerase (PPIase) (proline isomerase) localized to the nucleus; catalyzes isomerization of proline residues in histones H3 and H4, which affects lysine methylation of those histones	FPR4	chr12	YLR449W	Q06205	S000004441	---	---	10.1119	11.7276	11.3917	12.4837	1.61568	1.09201	8.78665e-09	1.8983e-07
1773688_at	YLR446W	YLR446W.S1	chrXII:1025210-1026512 (+) // 100.0 //	---	---	chr12	YLR446W	Q06204	S000004438	IPR001312 // Hexokinase // 0.0071	---	8.22439	9.77312	7.75092	9.77712	1.54872	2.0262	2.96596e-07	1.29332e-08
1778203_at	YOR161C	YOR161C.S1	chrXV:636939-638559 (-) // 100.0 //	Protein of unknown function; has similarity to Torpedo californica tCTL1p, which is postulated to be a choline transporter, neither null mutation nor overexpression affects choline transport	PNS1	chr15	YOR161C	Q12412	S000005687	---	NP_014804.1 // span:83-105,129-151,158-180,185-202,228-250,277-299,335-357,372-391,434-456,471-490 // numtm:10	7.41599	8.94778	6.32095	7.57907	1.5318	1.25812	0.000908816	0.00374222
1780006_at	YLR047C	YLR047C.S1	chrXII:239347-241408 (-) // 100.0 //	Protein with sequence similarity to iron/copper reductases, involved in iron homeostasis; deletion mutant has iron deficiency/accumulation growth defects; expression increased in the absence of copper-responsive transcription factor Mac1p	FRE8	chr12	YLR047C	Q12209	S000004037	---	NP_013148.1 // span:36-58,88-110,154-176,191-210,217-236 // numtm:5	5.74278	7.27262	5.47907	6.71819	1.52984	1.23912	1.7595e-07	7.52883e-07
1774540_at	YGR248W	YGR248W.S1	chrVII:985976-986744 (+) // 100.0 //	6-phosphogluconolactonase with similarity to Sol3p	SOL4	chr7	YGR248W	P53315	S000003480	---	---	10.5763	12.1051	7.7642	9.40449	1.52885	1.64029	1.13094e-08	3.59359e-09
1771792_at	YLR120C	YLR120C.S1	chrXII:386511-388221 (-) // 100.0 //	Aspartic protease, member of the yapsin family of proteases involved in cell wall growth and maintenance; attached to the plasma membrane via a glycosylphosphatidylinositol (GPI) anchor	YPS1	chr12	YLR120C	P32329	S000004110	---	---	10.5653	12.0546	10.4017	11.6232	1.4893	1.22147	0.00162055	0.00642784
1770539_at	YLR387C	YLR387C.S1	chrXII:896373-897672 (-) // 100.0 //	Cytoplasmic 60S subunit biogenesis factor, associates with pre-60S particles; similar to Rei1p and shares partially redundant function in cytoplasmic 60S subunit maturation; contains dispersed C2H2 zinc finger domains	REH1	chr12	YLR387C	Q06709	S000004379	---	---	10.2461	11.6903	10.4964	11.5299	1.44418	1.03342	7.76474e-09	8.97082e-08
1774824_at	YLR194C	YLR194C.S1	chrXII:540810-541575 (-) // 100.0 //	---	---	chr12	YLR194C	Q05777	S000004184	---	---	10.8742	12.3173	9.75171	11.0555	1.44303	1.30384	0.00464399	0.00942507
1769482_at	YLR125W	YLR125W.S1	chrXII:393484-393895 (+) // 100.0 //	---	---	chr12	YLR125W	Q12138	S000004115	---	---	7.76574	9.18691	7.00553	8.11687	1.42117	1.11134	1.53872e-06	1.0127e-05
1774810_at	YLR442C	YLR442C.S1	chrXII:1019311-1022248 (-) // 100.0 //	Silencing protein that interacts with Sir2p and Sir4p, and histone H3 and H4 tails, to establish a transcriptionally silent chromatin state; required for spreading of silenced chromatin; recruited to chromatin through interaction with Rap1p	SIR3	chr12	YLR442C	P06701 /// Q6B1C3	S000004434	---	---	7.373	8.75738	8.21587	9.23742	1.38439	1.02155	2.23309e-07	2.42251e-06
1779965_at	YHR143W	YHR143W.S1	chrVIII:385512-386490 (+) // 100.0 //	Daughter cell-specific secreted protein with similarity to glucanases, degrades cell wall from the daughter side causing daughter to separate from mother; expression is repressed by cAMP	DSE2	chr8	YHR143W	D3DL92 /// P38844	S000001186	---	---	5.87913	7.26045	5.70186	7.61781	1.38132	1.91594	5.16233e-07	1.29332e-08
1771408_at	YLL015W	YLL015W.S1	chrXII:116430-121110 (+) // 100.0 //	ABC type transmembrane transporter of MRP/CFTR family, found in vacuolar membrane, involved in the transport of unconjugated bilirubin and in heavy metal detoxification via glutathione conjugates, along with Ycf1p	BPT1	chr12	YLL015W	P14772	S000003938	---	NP_013086.1 // span:23-45,113-132,142-164,177-199,214-235,334-356,435-454,519-541,551-573,967-989,1017-1039,1093-1115,1120-1142,1204-1226 // numtm:14	9.80662	11.1867	9.76899	10.8733	1.38008	1.10431	0.000157696	0.000892268
1773882_at	YLR054C	YLR054C.S1	chrXII:248717-250979 (-) // 100.0 //	Protein of unknown function proposed to be involved in the assembly of the spore wall	OSW2	chr12	YLR054C	Q12202	S000004044	---	---	8.98117	10.3483	5.09228	7.14609	1.36713	2.05381	5.4434e-05	5.92643e-07
1779029_at	YLR074C	YLR074C.S1	chrXII:281956-282457 (-) // 100.0 //	Protein involved in bud-site selection; diploid mutants display a random budding pattern instead of the wild-type bipolar pattern	BUD20	chr12	YLR074C	Q08004	S000004064	---	---	11.1069	12.4661	10.7711	11.806	1.35916	1.03492	5.90752e-08	3.60028e-07
1769870_at	YLR299W	YLR299W.S1	chrXII:726070-728053 (+) // 100.0 //	Gamma-glutamyltranspeptidase, major glutathione-degrading enzyme; involved in detoxification of electrophilic xenobiotics; expression induced mainly by nitrogen starvation	ECM38	chr12	YLR299W	Q05902	S000004290	---	NP_013402.1 // span:12-34 // numtm:1	9.79131	11.1465	9.2308	10.5204	1.35516	1.28963	6.76403e-09	6.18345e-09
1776384_at	YLL055W	YLL055W.S1	chrXII:30108-31704 (+) // 100.0 //	High-affinity cysteine-specific transporter with similarity to the Dal5p family of transporters; green fluorescent protein (GFP)-fusion protein localizes to the endoplasmic reticulum; YCT1 is not an essential gene	YCT1	chr12	YLL055W	Q12235	S000003978	---	NP_013045.1 // span:55-72,126-148,155-177,187-209,216-238,324-346,353-375,379-401,414-436,446-468 // numtm:10	9.10507	10.4368	7.61331	8.62239	1.33173	1.00907	0.000936217	0.00679866
1778656_at	YLR080W	YLR080W.S1	chrXII:287916-289251 (+) // 100.0 //	Integral membrane component of endoplasmic reticulum-derived COPII-coated vesicles, which function in ER to Golgi transport	EMP46	chr12	YLR080W	Q12396	S000004070	---	NP_013181.1 // span:29-46,413-432 // numtm:2	9.07693	10.4058	7.28099	9.0352	1.32887	1.7542	5.26992e-08	2.58581e-09
1772414_at	YLR298C	YLR298C.S1	chrXII:724722-725418 (-) // 100.0 //	Component of the U1 snRNP complex required for pre-mRNA splicing; putative ortholog of human U1C protein, which is involved in formation of a complex between U1 snRNP and the pre-mRNA 5' splice site	YHC1	chr12	YLR298C	Q05900	S000004289	---	---	9.54094	10.8569	9.31895	10.4325	1.31595	1.11358	1.8407e-09	6.35783e-09
1775147_at	YJR005C-A	YJR005C-A.S1	chrX:448469-448751 (-) // 100.0 //	---	---	chr10	YJR005C-A	Q3E827	S000028523	---	---	4.32123	5.62811	4.87309	7.03882	1.30688	2.16573	0.000145415	6.59464e-07
1779091_at	YLR031W	YLR031W.S1	chrXII:204225-204786 (+) // 100.0 //	---	---	chr12	YLR031W	Q07978	S000004021	---	---	7.80149	9.10821	5.95615	7.85716	1.30672	1.90101	0.000322033	6.54106e-06
1769627_at	YLR151C	YLR151C.S1	chrXII:441715-442738 (-) // 100.0 //	Peroxisomal nudix pyrophosphatase with specificity for coenzyme A and CoA derivatives, may function to remove potentially toxic oxidized CoA disulfide from peroxisomes to maintain the capacity for beta-oxidation of fatty acids	PCD1	chr12	YLR151C	Q12524	S000004141	---	---	8.64939	9.91744	9.25272	10.358	1.26805	1.10527	1.37404e-06	2.96291e-06
1770039_at	YLL051C	YLL051C.S1	chrXII:37331-39470 (-) // 100.0 //	Putative ferric reductase with similarity to Fre2p; expression induced by low iron levels	FRE6	chr12	YLL051C	Q12473	S000003974	---	NP_013049.1 // span:166-188,243-265,288-310,325-347,359-381,386-405,417-436 // numtm:7	9.04508	10.2849	9.24898	10.7196	1.23981	1.47058	2.33649e-06	2.33015e-07
1776679_at	YHL047C	YHL047C.S1	chrVIII:8297-10211 (-) // 100.0 //	Transporter, member of the ARN family of transporters that specifically recognize siderophore-iron chelates; responsible for uptake of iron bound to the siderophore triacetylfusarinine C	ARN2	chr8	YHL047C	D3DKS4 /// P38724	S000001039	---	NP_011816.1 // span:71-93,106-128,135-152,162-184,191-213,223-245,286-308,318-335,355-377,392-414,421-438,448-470,491-513,561-578 // numtm:14	8.86303	10.0969	11.0973	12.4297	1.23385	1.33239	3.78282e-05	1.17821e-05
1777086_at	YLL010C	YLL010C.S1	chrXII:129328-130612 (-) // 100.0 //	Plasma membrane associated protein phosphatase involved in the general stress response; required along with binding partner Whi2p for full activation of STRE-mediated gene expression, possibly through dephosphorylation of Msn2p	PSR1	chr12	YLL010C	Q07800	S000003933	---	---	9.42671	10.6506	8.97968	10.0727	1.22387	1.09303	2.27303e-05	4.74062e-05
1774028_at	YLR362W	YLR362W.S1	chrXII:849864-852018 (+) // 100.0 //	Signal transducing MEK kinase involved in pheromone response and pseudohyphal/invasive growth pathways where it phosphorylates Ste7p, and the high osmolarity response pathway, via phosphorylation of Pbs2p; regulated by Ste20p and Ste50p	STE11	chr12	YLR362W	P23561	S000004354	---	---	9.68779	10.9055	8.84588	9.91212	1.21767	1.06623	1.19182e-07	2.16924e-07
1771725_at	YLR243W	YLR243W.S1	chrXII:624204-625023 (+) // 100.0 //	---	---	chr12	YLR243W	Q06543	S000004233	---	---	9.76509	10.9752	10.445	11.5768	1.21012	1.13178	1.14984e-07	1.05029e-07
1777473_at	YLR219W	YLR219W.S1	chrXII:574152-576339 (+) // 100.0 //	Protein of unknown function, green fluorescent protein (GFP)-fusion protein localizes to the cell periphery; msc3 mutants are defective in directing meiotic recombination events to homologous chromatids; potential Cdc28p substrate	MSC3	chr12	YLR219W	Q05812	S000004209	---	---	10.2596	11.4649	9.09223	10.55	1.20536	1.45775	6.15892e-09	6.32551e-10
1772079_at	YLR016C	YLR016C.S1	chrXII:176800-177415 (-) // 100.0 //	Subunit of the RES complex, which is required for nuclear retention of unspliced pre-mRNAs; acts in the same pathway as Pml39p and Mlp1p	PML1	chr12	YLR016C	Q07930	S000004006	---	---	9.24076	10.4454	8.75949	9.8716	1.20468	1.11211	0.000142486	0.000234197
1774171_at	YLR459W	YLR459W.S1	chrXII:1057331-1058516 (+) // 100.0 //	GPI transamidase subunit, involved in attachment of glycosylphosphatidylinositol (GPI) anchors to proteins; may have a role in recognition of the attachment signal or of the lipid portion of GPI	GAB1	chr12	YLR459W	P41733	S000004451	---	NP_013564.1 // span:136-158,162-184,191-213,223-245,252-274,301-318,325-344,354-376 // numtm:8	8.07222	9.26312	8.68998	9.83415	1.19089	1.14417	6.48873e-07	5.2605e-07
1774665_at	YLR324W	YLR324W.S1	chrXII:779214-780786 (+) // 100.0 //	Peroxisomal integral membrane protein, involved in negative regulation of peroxisome number; partially functionally redundant with Pex31p; genetic interactions suggest action at a step downstream of steps mediated by Pex28p and Pex29p	PEX30	chr12	YLR324W	Q06169	S000004316	---	NP_013428.1 // span:184-203 // numtm:1	10.5703	11.7589	10.0475	11.2699	1.18866	1.22237	7.76474e-09	3.59359e-09
1769544_at	YLR149C	YLR149C.S1	chrXII:437631-439824 (-) // 100.0 //	---	---	chr12	YLR149C	Q99296	S000004139	---	---	10.0763	11.2635	8.84042	10.133	1.18725	1.29256	7.59012e-08	1.56275e-08
1780187_at	YLL023C	YLL023C.S1	chrXII:97995-98835 (-) // 100.0 //	Transmembrane nucleoporin involved in nuclear pore complex (NPC) distribution, assembly or stabilization; highly conserved across species, orthologous to human TMEM33 and paralogous to Per33p	POM33	chr12	YLL023C	Q12164	S000003946	---	NP_013077.1 // span:33-52,57-79,121-143,177-199,204-221 // numtm:5	11.7986	12.9812	11.1576	12.4987	1.18255	1.34108	4.27845e-06	6.74218e-07
1771312_at	YLR131C	YLR131C.S1	chrXII:404510-406823 (-) // 100.0 //	Transcription factor that activates expression of early G1-specific genes, localizes to daughter cell nuclei after cytokinesis and delays G1 progression in daughters, localization is regulated by phosphorylation; potential Cdc28p substrate	ACE2	chr12	YLR131C	P21192	S000004121	---	---	7.95599	9.12671	9.01361	10.1567	1.17072	1.14306	1.33917e-06	8.79969e-07
1772365_at	YLR108C	YLR108C.S1	chrXII:366667-368125 (-) // 100.0 //	---	---	chr12	YLR108C	Q12259	S000004098	---	---	8.33712	9.46342	7.72327	9.01107	1.1263	1.2878	0.000165763	3.49288e-05
1774560_at	YLR034C	YLR034C.S1	chrXII:210512-211934 (-) // 100.0 //	Putative divalent metal ion transporter involved in iron homeostasis; transcriptionally regulated by metal ions; member of the Nramp family of metal transport proteins	SMF3	chr12	YLR034C	Q12078	S000004024	---	NP_013134.1 // span:7-29,44-66,87-109,119-141,154-176,196-218,257-279,294-316,373-395,447-469 // numtm:10	9.09334	10.2125	9.8588	10.9554	1.11916	1.09657	0.00177227	0.00191655
1770727_at	YLR260W	YLR260W.S1	chrXII:665845-667909 (+) // 100.0 //	Minor sphingoid long-chain base kinase, paralog of Lcb4p responsible for few percent of the total activity, possibly involved in synthesis of long-chain base phosphates, which function as signaling molecules	LCB5	chr12	YLR260W	Q06147	S000004250	---	---	8.2463	9.36468	8.62689	9.66719	1.11838	1.04031	0.000357772	0.000570822
1777083_at	YLR443W	YLR443W.S1	chrXII:1022621-1023968 (+) // 100.0 //	Non-essential putative integral membrane protein; mutant has cell wall defects; transcription is induced under conditions of zinc deficiency	ECM7	chr12	YLR443W	Q06200	S000004435	---	NP_013548.1 // span:26-48,205-227,248-270,290-312 // numtm:4	8.47777	9.59328	8.7419	10.1097	1.11551	1.36777	2.58847e-07	1.95361e-08
1769455_at	YLR286C	YLR286C.S1	chrXII:708449-710138 (-) // 100.0 //	Endochitinase, required for cell separation after mitosis; transcriptional activation during the G1 phase of the cell cycle is mediated by transcription factor Ace2p	CTS1	chr12	YLR286C	P29029	S000004276	---	---	10.5005	11.6082	8.11518	11.1376	1.1077	3.02237	0.0248154	7.71023e-06
1770302_at	YHR087W	YHR087W.S1	chrVIII:280821-281157 (+) // 100.0 //	Protein of unknown function involved in RNA metabolism; has structural similarity to SBDS, the human protein mutated in Shwachman-Diamond Syndrome (the yeast SBDS ortholog = SDO1); null mutation suppresses cdc13-1 temperature sensitivity	RTC3	chr8	YHR087W	D3DL39 /// P38804	S000001129	---	---	12.1927	13.2914	8.1098	9.32249	1.09865	1.2127	5.76056e-05	1.4793e-05
1771170_at	YLR316C	YLR316C.S1	chrXII:765265-766358 (-) // 100.0 //	Subunit of tRNA-specific adenosine-34 deaminase, forms a heterodimer with Tad2p that converts adenosine to inosine at the wobble position of several tRNAs	TAD3	chr12	YLR316C	Q9URQ3	S000004308	---	---	8.44791	9.54584	9.36024	10.4899	1.09794	1.12963	3.52001e-05	1.81744e-05
1769880_at	YLR137W	YLR137W.S1	chrXII:417006-418110 (+) // 100.0 //	---	---	chr12	YLR137W	Q12367	S000004127	---	---	8.47756	9.56708	9.14304	10.2714	1.08953	1.1284	4.91801e-05	2.44289e-05
1775957_at	YLR412W	YLR412W.S1	chrXII:948365-949190 (+) // 100.0 //	Protein involved in microtubule-related processes, N-acetylation; GFP-fusion protein localizes to the cytoplasm and is induced in response to the DNA-damaging agent MMS; YLR412W is not an essential gene; similar to Arabidopsis SRR1 gene	BER1	chr12	YLR412W	Q06688	S000004404	---	---	9.58757	10.6716	9.99001	11.2157	1.08404	1.22568	3.52001e-05	6.81653e-06
1776698_at	YLR036C	YLR036C.S1	chrXII:221521-222133 (-) // 100.0 //	---	---	chr12	YLR036C	Q07986	S000004026	---	NP_013137.1 // span:56-78,119-141,154-176 // numtm:3	9.18572	10.2695	9.91384	11.0171	1.08383	1.10324	6.84911e-07	3.11682e-07
1771801_at	YLR356W	YLR356W.S1	chrXII:840319-840913 (+) // 100.0 //	Mitochondrial mitophagy-specific protein; required primarily for mitophagy induced at the post-log phase; not required for other types of selective autophagy or macroautophagy; conserved within fungi, but not in higher eukaryotes	ATG33	chr12	YLR356W	Q06485	S000004348	---	NP_013460.1 // span:13-35,55-72,79-101,172-194 // numtm:4	11.2708	12.3505	10.41	11.4378	1.07972	1.02786	2.78445e-08	2.08884e-08
1775874_at	YIL099W	YIL099W.S1	chrIX:178000-179650 (+) // 100.0 //	Intracellular sporulation-specific glucoamylase involved in glycogen degradation; induced during starvation of a/a diploids late in sporulation, but dispensable for sporulation	SGA1	chr9	YIL099W	P08019	S000001361	---	NP_012167.1 // span:7-25 // numtm:1	8.79645	9.87069	6.63567	8.37821	1.07425	1.74254	1.45278e-05	6.95853e-08
1774947_at	YLR183C	YLR183C.S1	chrXII:520544-522014 (-) // 100.0 //	Forkhead Associated domain containing protein and putative transcription factor found associated with chromatin; target of SBF transcription factor; expression is periodic and peaks in G1; similar to PLM2	TOS4	chr12	YLR183C	Q06266	S000004173	---	---	6.94931	8.02095	8.83963	10.2585	1.07164	1.41889	3.50685e-05	1.29094e-06
1777724_at	YLR278C	YLR278C.S1	chrXII:700000-704026 (-) // 100.0 //	---	---	chr12	YLR278C	Q05854	S000004268	---	---	9.47981	10.5414	8.74272	10.1124	1.06162	1.36971	5.96291e-08	3.18787e-09
1778697_at	YLR206W	YLR206W.S1	chrXII:554579-556421 (+) // 100.0 //	Epsin-like protein required for endocytosis and actin patch assembly and functionally redundant with Ent1p; contains clathrin-binding motif at C-terminus	ENT2	chr12	YLR206W	Q05785	S000004196	---	---	9.24498	10.3001	8.76541	10.2174	1.05512	1.45202	7.75148e-06	1.85008e-07
1770793_at	YLR454W	YLR454W.S1	chrXII:1043995-1051882 (+) // 100.0 //	Putative protein of unknown function; the authentic, non-tagged protein is detected in highly purified mitochondria in high-throughput studies	FMP27	chr12	YLR454W	Q06179	S000004446	---	---	10.2266	11.2773	10.1459	11.2856	1.05076	1.1396	1.63961e-06	3.87377e-07
1772009_at	YLR270W	YLR270W.S1	chrXII:681187-682240 (+) // 100.0 //	Non-essential hydrolase involved in mRNA decapping, may function in a feedback mechanism to regulate deadenylation, contains pyrophosphatase activity and a HIT (histidine triad) motif; interacts with neutral trehalase Nth1p	DCS1	chr12	YLR270W	Q06151	S000004260	---	---	11.779	12.8177	10.293	12.0336	1.03871	1.74064	3.07352e-07	2.1481e-09
1778756_at	YLR045C	YLR045C.S1	chrXII:235037-237704 (-) // 100.0 //	Microtubule-associated protein (MAP) of the XMAP215/Dis1 family; regulates microtubule dynamics during spindle orientation and metaphase chromosome alignment; interacts with spindle pole body component Spc72p	STU2	chr12	YLR045C	P46675	S000004035	---	---	7.59959	8.6311	8.59589	9.88941	1.03152	1.29352	1.9938e-06	1.10144e-07
1778834_at	YLL056C	YLL056C.S1	chrXII:27408-28305 (-) // 100.0 //	---	---	chr12	YLL056C	Q12177	S000003979	IPR002225 // 3-beta hydroxysteroid dehydrogenase/isomerase // 1.1E-5	---	9.88722	10.9164	7.86907	9.08693	1.02922	1.21785	0.000263844	4.23508e-05
1770886_at	YLR030W	YLR030W.S1	chrXII:203290-204082 (+) // 100.0 //	---	---	chr12	YLR030W	Q07967	S000004020	---	---	6.40159	7.42698	4.61523	6.32292	1.0254	1.70768	0.00386278	4.77215e-05
1776844_at	YDL038C	YDL038C.S1	chrIV:382326-384079 (-) // 100.0 //	Pheromone-regulated protein, predicted to have one transmembrane segment; promoter contains Gcn4p binding elements	PRM7	chr4	---	Q12459	S000002197	---	---	6.32215	7.34607	5.54295	7.03104	1.02392	1.48809	0.000338368	6.92743e-06
1771963_at	YHR209W	YHR209W.S1	chrVIII:519436-520312 (+) // 100.0 //	Putative S-adenosylmethionine-dependent methyltransferase; mediates cantharidin resistance	CRG1	chr8	YHR209W	D3DLF8 /// P38892 /// Q6Q5R3	S000001252	---	---	8.51217	9.52914	8.28853	9.7815	1.01697	1.49298	2.56365e-07	4.5299e-09
1777217_at	YLR022C	YLR022C.S1	chrXII:184172-184925 (-) // 100.0 //	Essential protein involved in 60S ribosome maturation; ortholog of the human protein (SBDS) responsible for autosomal recessive Shwachman-Bodian-Diamond Syndrome; highly conserved across archae and eukaryotes	SDO1	chr12	YLR022C	Q07953	S000004012	---	---	9.16763	10.1775	9.70369	10.8638	1.00986	1.16011	0.002022	0.000621484
1770243_at	YLR052W	YLR052W.S1	chrXII:247201-247954 (+) // 100.0 //	Subunit of the INO80 chromatin remodeling complex	IES3	chr12	YLR052W	Q12345	S000004042	---	---	10.0666	11.0727	10.2335	11.4228	1.00604	1.18923	0.000537059	9.82878e-05
Up only in solid (# 159)
Probe Set ID	Transcript ID Array Design	Representative Public ID	Alignments	Gene Title	Gene Symbol	Chromosomal Location	Ensembl	SwissProt	SGD accession number	InterPro	Trans Membrane	Estimate WT solid	Estimate flo11 solid	Estimate WT liquid	Estimate flo11 liquid	Log-ratio flo11 / WT solid	Log-ratio flo11 / wt liquid	p-value (corr) flo11 / WT solid	p-value (corr) flo11 / WT liquid
1775810_at	YNL194C	YNL194C.S1	chrXIV:272710-273616 (-) // 100.0 //	---	---	chr14	YNL194C	P40169	S000005138	---	NP_014205.1 // span:7-29,113-135,148-170,190-212 // numtm:4	9.15266	11.805	6.17981	6.66361	2.6523	0.483798	6.83961e-07	0.136992
1776544_at	YBL101W-C	YBL101W-C.S1	chrII:28426-28546 (+) // 100.0 //	---	---	chr2	YBL100W-C	P0C269	S000028598	---	---	4.21644	6.45847	3.95301	3.89808	2.24203	-0.0549241	6.43908e-10	0.715241
1779620_at	YEL073C	YEL073C.S1	chrV:7229-7553 (-) // 100.0 //	---	---	chr5	YEL073C	D3DLH8 /// P39974	S000000799	---	---	8.36047	10.5035	7.18718	7.50774	2.14299	0.320559	5.76811e-05	0.464722
1771340_at	YLR267W	YLR267W.S1	chrXII:678213-679926 (+) // 100.0 //	Protein of unknown function	BOP2	chr12	YLR267W	Q06150	S000004257	---	---	9.49103	11.6336	9.29005	10.033	2.14261	0.742979	1.85619e-08	0.000329684
1779035_at	YGR023W	YGR023W.S1	chrVII:529267-530923 (+) // 100.0 //	Putative plasma membrane sensor, involved in cell integrity signaling and stress response during glucose starvation and oxidative stress; has structural and functional similarity to Mid2p	MTL1	chr7	YGR023W	P53214	S000003255	---	NP_011537.1 // span:362-384 // numtm:1	6.52288	8.63817	6.07271	6.44083	2.11529	0.368118	1.67276e-09	0.00983392
1771775_at	YOL047C	YOL047C.S1	chrXV:241612-242746 (-) // 100.0 //	---	---	chr15	YOL047C	Q08218	S000005407	---	NP_014595.2 // span:92-114,118-140,214-236,293-315 // numtm:4	5.60599	7.70178	4.96317	5.2814	2.09579	0.318225	1.7275e-08	0.0659386
1775158_at	YDL241W	YDL241W.S1	chrIV:20634-21006 (+) // 100.0 //	---	---	chr4	YDL241W	Q07738	S000002400	---	---	8.35611	10.367	8.68969	9.16149	2.01088	0.471801	8.25371e-08	0.0174183
1769998_at	YLR346C	YLR346C.S1	chrXII:822286-822592 (-) // 100.0 //	---	---	chr12	YLR346C	Q06139	S000004338	---	---	9.07808	11.0807	8.27891	8.48696	2.00264	0.208046	2.07506e-06	0.472297
1778149_at	YDR034W-B	YDR034W-B.S1	chrIV:521311-521467 (+) // 100.0 //	---	---	chr4	YDR034W-B	Q6Q5X2	S000007234	---	---	9.36503	11.3455	7.72992	8.15652	1.98049	0.426591	0.000243327	0.359727
1769986_at	YDL223C	YDL223C.S1	chrIV:57265-60406 (-) // 100.0 //	Substrate of the Hub1p ubiquitin-like protein that localizes to the shmoo tip (mating projection); mutants are defective for mating projection formation, thereby implicating Hbt1p in polarized cell morphogenesis	HBT1	chr4	YDL223C	Q07653	S000002382	---	---	11.0917	13.0345	7.37146	7.80983	1.94283	0.438371	7.93313e-06	0.152484
1776558_at	YMR011W	YMR011W.S1	chrXIII:288077-289703 (+) // 100.0 //	High-affinity glucose transporter of the major facilitator superfamily, expression is induced by low levels of glucose and repressed by high levels of glucose	HXT2	chr13	YMR011W	P23585	S000004613	---	NP_013724.1 // span:50-72,106-128,135-152,162-184,196-215,225-247,328-347,351-370,383-405,420-442,455-477,481-503 // numtm:12	10.017	11.9091	12.3656	12.2466	1.89217	-0.118979	0.00477954	0.882796
1771069_at	YLR063W	YLR063W.S1	chrXII:264157-265255 (+) // 100.0 //	---	---	chr12	YLR063W	Q12291	S000004053	---	---	8.16153	10.0262	9.32986	10.0264	1.86463	0.696581	5.72728e-05	0.0542832
1778446_at	YPL088W	YPL088W.S1	chrXVI:381961-382990 (+) // 100.0 //	---	---	chr16	YPL088W	Q02895	S000006009	---	---	10.1404	11.9387	10.1696	11.0274	1.79835	0.857896	5.6127e-07	0.000489539
1775553_at	YLR347C	YLR347C.S1	chrXII:823826-826412 (-) // 100.0 //	Karyopherin beta, forms a complex with Srp1p/Kap60p; interacts with nucleoporins to mediate nuclear import of NLS-containing cargo proteins via the nuclear pore complex; regulates PC biosynthesis; GDP-to-GTP exchange factor for Gsp1p	KAP95	chr12	YLR347C	Q06142	S000004339	---	---	9.3458	11.1202	9.82715	10.6791	1.77442	0.851897	1.83106e-09	1.21534e-06
1776156_at	YAL061W	YAL061W.S1	chrI:33448-34702 (+) // 100.0 //	Putative medium-chain alcohol dehydrogenase with similarity to BDH1; transcription induced by constitutively active PDR1 and PDR3	BDH2	chr1	YAL061W	P39713	S000000057	---	---	10.6072	12.3757	8.16215	8.61884	1.76852	0.456695	1.10249e-06	0.044299
1773073_at	YOR306C	YOR306C.S1	chrXV:889864-891430 (-) // 100.0 //	Plasma membrane riboflavin transporter; facilitates the uptake of vitamin B2; required for FAD-dependent processes; sequence similarity to mammalian monocarboxylate permeases, however mutants are not deficient in monocarboxylate transport	MCH5	chr15	YOR306C	Q08777	S000005833	---	NP_014951.1 // span:108-130,145-167,174-193,198-220,233-255,270-292,332-354,367-385,392-414,424-446,459-481,491-513 // numtm:12	7.36932	9.12941	7.73149	7.28013	1.76009	-0.451363	7.75148e-06	0.10188
1777860_at	YJL170C	YJL170C.S1	chrX:101143-101695 (-) // 100.0 //	Protein that regulates signaling from a G protein beta subunit Ste4p and its relocalization within the cell; specific to a-cells and induced by alpha-factor	ASG7	chr10	YJL170C	P46993	S000003706	---	NP_012365.2 // span:50-72,183-205 // numtm:2	5.59835	7.34208	5.23283	6.74656	1.74374	1.51373	0.0278318	0.0603055
1775006_at	YHR092C	YHR092C.S1	chrVIII:287131-288814 (-) // 100.0 //	High-affinity glucose transporter of the major facilitator superfamily, expression is induced by low levels of glucose and repressed by high levels of glucose	HXT4	chr8	YHR092C	D3DL44 /// P32467	S000001134	---	NP_011960.1 // span:65-87,123-140,150-169,176-198,208-230,243-262,365-387,396-415,435-457,470-492,496-518 // numtm:11	8.13686	9.87792	8.75819	8.33961	1.74106	-0.41858	0.00148637	0.421149
1771052_at	YDL222C	YDL222C.S1	chrIV:60872-61802 (-) // 100.0 //	Integral membrane protein localized to mitochondria (untagged protein); required for sporulation and maintaining sphingolipid content; has sequence similarity to SUR7 and YNL194C	FMP45	chr4	YDL222C	Q07651	S000002381	---	NP_010059.1 // span:7-29,112-134,147-169,189-211 // numtm:4	9.97654	11.7099	5.497	6.1306	1.73336	0.633599	0.000233567	0.106476
1777004_at	YLR455W	YLR455W.S1	chrXII:1053626-1054541 (+) // 100.0 //	---	---	chr12	YLR455W	Q06188	S000004447	---	---	8.66299	10.3944	9.18615	10.0507	1.73136	0.864601	2.22072e-06	0.00104358
1778359_at	YLR180W	YLR180W.S1	chrXII:515263-516412 (+) // 100.0 //	S-adenosylmethionine synthetase, catalyzes transfer of the adenosyl group of ATP to the sulfur atom of methionine; one of two differentially regulated isozymes (Sam1p and Sam2p)	SAM1	chr12	YLR180W	P10659	S000004170	---	---	9.92434	11.651	10.8466	10.4363	1.7267	-0.410337	0.000386697	0.338432
1774952_at	YLR092W	YLR092W.S1	chrXII:323544-326226 (+) // 100.0 //	High affinity sulfate permease; sulfate uptake is mediated by specific sulfate transporters Sul1p and Sul2p, which control the concentration of endogenous activated sulfate intermediates	SUL2	chr12	YLR092W	Q12325	S000004082	IPR002645 // Sulfate transporter/antisigma-factor antagonist STAS // 0.043	NP_013193.1 // span:223-245,250-272,306-328,349-371,444-461,482-504,509-531,538-560 // numtm:8	7.29595	9.0048	7.77635	8.66751	1.70885	0.891157	1.63944e-06	0.00055632
1772631_at	YLR073C	YLR073C.S1	chrXII:281019-281622 (-) // 100.0 //	Protein that inhibits Doa4p deubiquitinating activity; contributes to ubiquitin homeostasis by regulating the conversion of free ubiquitin chains to ubiquitin monomers by Doa4p; GFP-fusion protein localizes to endosomes	RFU1	chr12	YLR073C	Q08003	S000004063	---	---	8.64515	10.3124	8.39724	9.3691	1.66726	0.971854	2.82817e-07	3.6856e-05
1778769_at	YKL051W	YKL051W.S1	chrXI:340955-342017 (+) // 100.0 //	Plasma membrane protein that may act together with or upstream of Stt4p to generate normal levels of the essential phospholipid PI4P, at least partially mediates proper localization of Stt4p to the plasma membrane	SFK1	chr11	YKL051W	P35735	S000001534	---	NP_012873.1 // span:12-34,63-85,129-151,161-183,232-254,269-288 // numtm:6	6.74427	8.38028	8.05753	7.63436	1.63601	-0.423169	0.000784906	0.339911
1772907_at	YNR034W	YNR034W.S1	chrXIV:690322-691288 (+) // 100.0 //	Protein with a possible role in tRNA export; shows similarity to 6-phosphogluconolactonase non-catalytic domains but does not exhibit this enzymatic activity; homologous to Sol2p, Sol3p, and Sol4p	SOL1	chr14	YNR034W	P50278	S000005317	IPR006148 // Glucosamine/galactosamine-6-phosphate isomerase // 0.071	---	8.8449	10.477	8.51539	9.04138	1.63213	0.525992	5.77803e-05	0.0964404
1770532_at	YLR303W	YLR303W.S1	chrXII:732543-733878 (+) // 100.0 //	Methionine and cysteine synthase (O-acetyl homoserine-O-acetyl serine sulfhydrylase), required for sulfur amino acid synthesis	MET17	chr12	YLR303W	P06106	S000004294	IPR001597 // Aromatic amino acid beta-eliminating lyase/threonine aldolase // 5.2E-5	---	10.5607	12.1846	11.5945	10.8018	1.62393	-0.792793	6.25316e-06	0.00283321
1773506_at	YLR173W	YLR173W.S1	chrXII:502422-504249 (+) // 100.0 //	---	---	chr12	YLR173W	Q06247	S000004163	---	NP_013274.1 // span:53-75 // numtm:1	6.62824	8.25167	5.9642	6.90406	1.62343	0.93986	4.06505e-08	3.99894e-06
1779193_at	YLR116W	YLR116W.S1	chrXII:380822-382253 (+) // 100.0 //	Component of the commitment complex, which defines the first step in the splicing pathway; essential protein that interacts with Mud2p and Prp40p, forming a bridge between the intron ends; also involved in nuclear retention of pre-mRNA	MSL5	chr12	YLR116W	Q12186	S000004106	---	---	8.88307	10.506	8.97599	9.92928	1.62296	0.95329	4.68042e-08	3.9188e-06
1771462_at	YLR234W	YLR234W.S1	chrXII:609784-611755 (+) // 100.0 //	DNA Topoisomerase III, conserved protein that functions in a complex with Sgs1p and Rmi1p to relax single-stranded negatively-supercoiled DNA preferentially, involved in telomere stability and regulation of mitotic recombination	TOP3	chr12	YLR234W	P13099	S000004224	---	---	5.9192	7.52548	6.01202	6.89565	1.60628	0.88363	2.82343e-06	0.000583103
1776294_at	YJL214W	YJL214W.S1	chrX:26886-28596 (+) // 100.0 //	Protein of unknown function with similarity to hexose transporter family members, expression is induced by low levels of glucose and repressed by high levels of glucose	HXT8	chr10	YJL214W	P40886	S000003750	---	NP_012321.1 // span:117-136,146-165,172-194,204-226,239-258,361-383,390-412,432-454,466-488,492-514 // numtm:10	5.36127	6.96412	5.09769	5.31643	1.60284	0.218745	8.41153e-05	0.525483
1772609_at	YKR041W	YKR041W.S1	chrXI:517839-518592 (+) // 100.0 //	---	---	chr11	YKR041W	P36134	S000001749	---	---	6.44388	8.04643	5.51177	5.78659	1.60254	0.274827	9.30758e-06	0.294043
1772284_at	YLR225C	YLR225C.S1	chrXII:587696-588920 (-) // 100.0 //	---	---	chr12	YLR225C	Q05948	S000004215	---	---	9.44673	11.0209	9.04848	9.74162	1.57414	0.693147	1.45597e-07	0.000270057
1774129_at	YNL195C	YNL195C.S1	chrXIV:271523-272309 (-) // 100.0 //	---	---	chr14	YNL195C	P40168	S000005139	---	---	11.6814	13.2358	8.4256	9.30185	1.55439	0.876242	9.07613e-05	0.00764327
1774339_at	YOL048C	YOL048C.S1	chrXV:240202-241309 (-) // 100.0 //	Putative protein of unknown function; identified in a screen for mutants with increased levels of rDNA transcription; green fluorescent protein (GFP)-fusion protein localizes to lipid particles	RRT8	chr15	YOL048C	Q08219	S000005408	---	NP_014594.2 // span:84-101,111-133,135-157,244-266,296-318 // numtm:5	11.3629	12.8946	9.30029	9.96183	1.53174	0.661533	1.82755e-08	3.86564e-05
1769876_at	YOR338W	YOR338W.S1	chrXV:956894-957986 (+) // 100.0 //	---	---	chr15	YOR338W	Q99326	S000005865	---	---	10.5462	12.0774	9.97482	9.81083	1.53124	-0.163992	5.91439e-06	0.508692
1774501_at	YMR084W	YMR084W.S1	chrXIII:436626-437415 (+) // 100.0 //	---	---	chr13	YMR084W	A2P2R3	S000004689	---	---	6.26609	7.79626	4.69902	4.70784	1.53017	0.00881976	0.00150798	0.989077
1777632_at	YLR129W	YLR129W.S1	chrXII:399657-402489 (+) // 100.0 //	Nucleolar protein, specifically associated with the U3 snoRNA, part of the large ribonucleoprotein complex known as the small subunit (SSU) processome, required for 18S rRNA biogenesis, part of the active pre-rRNA processing complex	DIP2	chr12	YLR129W	Q12220	S000004119	---	---	9.39274	10.8927	10.2753	11.0841	1.49998	0.808803	2.78445e-08	6.09445e-06
1775678_at	YLR142W	YLR142W.S1	chrXII:425186-426617 (+) // 100.0 //	Proline oxidase, nuclear-encoded mitochondrial protein involved in utilization of proline as sole nitrogen source; PUT1 transcription is induced by Put3p in the presence of proline and the absence of a preferred nitrogen source	PUT1	chr12	YLR142W	P09368	S000004132	---	---	12.0297	13.4878	11.4069	10.3263	1.45808	-1.08056	0.000366109	0.00348186
1778655_at	YLR133W	YLR133W.S1	chrXII:408445-410194 (+) // 100.0 //	Choline kinase, catalyzing the first step in phosphatidylcholine synthesis via the CDP-choline (Kennedy pathway); exhibits some ethanolamine kinase activity contributing to phosphatidylethanolamine synthesis via the CDP-ethanolamine pathway	CKI1	chr12	YLR133W	P20485	S000004123	---	---	9.26371	10.7213	8.92395	9.56386	1.45756	0.639907	4.29516e-05	0.0214057
1774541_at	YLR196W	YLR196W.S1	chrXII:543969-545700 (+) // 100.0 //	Protein with WD-40 repeats involved in rRNA processing; associates with trans-acting ribosome biogenesis factors; similar to beta-transducin superfamily	PWP1	chr12	YLR196W	P21304	S000004186	---	---	9.63201	11.0847	10.8123	11.5827	1.45264	0.770425	1.57893e-08	3.81303e-06
1772779_at	YLR226W	YLR226W.S1	chrXII:589355-590543 (+) // 100.0 //	Cyclin for the Sgv1p (Bur1p) protein kinase; Sgv1p and Bur2p comprise a CDK-cyclin complex involved in transcriptional regulation through its phosphorylation of the carboxy-terminal domain of the largest subunit of RNA polymerase II	BUR2	chr12	YLR226W	Q05949	S000004216	---	---	8.55373	10.0031	9.01888	9.68769	1.44935	0.66881	6.7495e-06	0.00455171
1778254_at	YEL057C	YEL057C.S1	chrV:45019-45721 (-) // 100.0 //	---	---	chr5	YEL057C	D3DLJ3 /// P39983	S000000783	---	---	6.21603	7.662	7.77104	7.62373	1.44597	-0.147309	6.29664e-05	0.635213
1777332_at	YLR015W	YLR015W.S1	chrXII:175225-176743 (+) // 100.0 //	Subunit of COMPASS (Set1C) complex, which methylates Lys4 of histone H3 and functions in silencing at telomeres; has a C-terminal Sdc1 Dpy-30 Interaction (SDI) domain that mediates binding to Sdc1p; similar to trithorax-group protein ASH2L	BRE2	chr12	YLR015W	P43132 /// Q06920	S000004005	---	---	8.70272	10.1435	8.6539	9.21049	1.4408	0.556591	1.14688e-07	0.000638207
1776772_at	YMR251W	YMR251W.S1	chrXIII:772913-774014 (+) // 100.0 //	Omega class glutathione transferase; putative cytosolic localization	GTO3	chr13	YMR251W	Q04806	S000004863	---	---	6.07197	7.51022	7.9447	8.70123	1.43825	0.75653	0.0139407	0.198527
1776589_at	YLR332W	YLR332W.S1	chrXII:790675-791806 (+) // 100.0 //	O-glycosylated plasma membrane protein that acts as a sensor for cell wall integrity signaling and activates the pathway; interacts with Rom2p, a guanine nucleotide exchange factor for Rho1p, and with cell integrity pathway protein Zeo1p	MID2	chr12	YLR332W	P36027	S000004324	---	NP_013436.1 // span:225-247 // numtm:1	10.2286	11.6654	10.2464	11.1976	1.43682	0.951194	1.67276e-09	4.20856e-08
1776767_at	YLL062C	YLL062C.S1	chrXII:16638-17613 (-) // 100.0 //	S-methylmethionine-homocysteine methyltransferase, functions along with Sam4p in the conversion of S-adenosylmethionine (AdoMet) to methionine to control the methionine/AdoMet ratio	MHT1	chr12	YLL062C	Q12525	S000003985	---	---	8.97953	10.4054	8.90898	8.89527	1.42591	-0.0137056	0.0018188	0.980886
1775480_at	YLR438W	YLR438W.S1	chrXII:1012497-1013772 (+) // 100.0 //	L-ornithine transaminase (OTAse), catalyzes the second step of arginine degradation, expression is dually-regulated by allophanate induction and a specific arginine induction process; not nitrogen catabolite repression sensitive	CAR2	chr12	YLR438W	P07991	S000004430	---	---	10.4881	11.9135	11.6844	11.1243	1.42544	-0.560046	4.70851e-06	0.0104641
1771304_at	YLR222C	YLR222C.S1	chrXII:579319-581773 (-) // 100.0 //	Nucleolar protein, component of the small subunit (SSU) processome containing the U3 snoRNA that is involved in processing of pre-18S rRNA	UTP13	chr12	YLR222C	Q05946	S000004212	---	---	9.50013	10.9243	10.5564	11.2093	1.42416	0.652802	3.13186e-07	0.000419091
1773948_at	YLL008W	YLL008W.S1	chrXII:131727-133986 (+) // 100.0 //	Nucleolar DEAD-box protein required for ribosome assembly and function, including synthesis of 60S ribosomal subunits; constituent of 66S pre-ribosomal particles	DRS1	chr12	YLL008W	P32892	S000003931	---	---	8.74513	10.1579	9.67253	10.3337	1.41278	0.66118	1.88113e-06	0.00150728
1774022_at	YOL158C	YOL158C.S1	chrXV:19489-21310 (-) // 100.0 //	Endosomal ferric enterobactin transporter, expressed under conditions of iron deprivation; member of the major facilitator superfamily; expression is regulated by Rcs1p and affected by chloroquine treatment	ENB1	chr15	YOL158C	Q08299	S000005518	---	NP_014484.1 // span:131-153,187-209,222-244,281-303,310-329,357-379,391-410,415-434,441-463,478-500,552-574 // numtm:11	9.08677	10.4941	10.8756	11.5977	1.40734	0.722158	0.00278753	0.100157
1779158_at	YBL075C	YBL075C.S1	chrII:84496-86446 (-) // 100.0 //	ATPase involved in protein folding and the response to stress; plays a role in SRP-dependent cotranslational protein-membrane targeting and translocation; member of the heat shock protein 70 (HSP70) family; localized to the cytoplasm	SSA3	chr2	YBL075C	P09435	S000000171	---	---	12.8125	14.2128	8.3085	8.30957	1.40036	0.00106594	7.14458e-06	0.996983
1776471_at	YGL209W	YGL209W.S1	chrVII:95861-97010 (+) // 100.0 //	Protein containing zinc fingers, involved in repression, along with Mig1p, of SUC2 (invertase) expression by high levels of glucose; binds to Mig1p-binding sites in SUC2 promoter	MIG2	chr7	YGL209W	P53035	S000003177	---	---	7.45373	8.85178	8.08186	6.29213	1.39805	-1.78973	0.0015275	0.000166825
1773341_at	YMR105W-A	YMR105W-A.S1	chrXIII:478062-478257 (+) // 100.0 //	---	---	chr13	YMR105W-A	Q8TGS8	S000028692	---	---	5.62194	7.01937	5.05157	5.27012	1.39743	0.218546	8.4291e-05	0.463492
1778653_at	YLL034C	YLL034C.S1	chrXII:70631-73145 (-) // 100.0 //	Putative ATPase of the AAA family, required for export of pre-ribosomal large subunits from the nucleus; distributed between the nucleolus, nucleoplasm, and nuclear periphery depending on growth conditions	RIX7	chr12	YLL034C	Q07844	S000003957	IPR011703 // ATPase associated with various cellular activities, AAA-3 // 4.5E-4 /// IPR011703 // ATPase associated with various cellular activities, AAA-3 // 4.3E-4	---	8.59145	9.98756	9.5384	10.2137	1.39611	0.675325	9.94362e-08	6.90969e-05
1779524_at	YOL156W	YOL156W.S1	chrIX:19386-21220 (+) // 96.19 // /// chrX:19368-21200 (+) // 97.24 // /// chrXV:25271-26975 (+) // 100.0 //	Putative hexose transporter that is nearly identical to Hxt9p, has similarity to major facilitator superfamily (MFS) transporters and is involved in pleiotropic drug resistance /// Possible pseudogene in strain S288C; YIL170W/HXT12 and the adjacent ORF, YIL171W, together encode a non-functional member of the hexose transporter family	HXT11 /// HXT12	chr15 /// chr9	YIL170W /// YOL156W	P40441 /// P54862	S000001432 /// S000005516	---	NP_014486.1 // span:55-77,111-130,140-159,166-188,198-220,233-252,355-377,384-406,428-450,462-484,488-510 // numtm:11	6.08346	7.4731	5.89047	6.80049	1.38964	0.910019	8.01145e-06	0.000322136
1778293_at	YKR075C	YKR075C.S1	chrXI:579468-580392 (-) // 100.0 //	---	---	chr11	YKR075C	P36155	S000001783	---	---	10.7064	12.0936	10.1212	9.46922	1.3872	-0.651988	0.000224153	0.0379265
1771565_at	YDR184C	YDR184C.S1	chrIV:830626-831511 (-) // 100.0 //	Nuclear protein, possibly involved in regulation of cation stress responses and/or in the establishment of bipolar budding pattern	ATC1	chr4	YDR184C	Q04005	S000002592	---	---	8.85128	10.2303	10.0059	9.6984	1.37901	-0.307492	7.75148e-06	0.156505
1771961_at	YPR111W	YPR111W.S1	chrXVI:747303-748998 (+) // 100.0 //	Ser/Thr kinase involved in late nuclear division, one of the mitotic exit network (MEN) proteins; necessary for the execution of cytokinesis	DBF20	chr16	YPR111W	P32328 /// Q6B275	S000006315	IPR001245 // Tyrosine protein kinase // 3.9E-7	---	8.57367	9.9481	8.85138	9.14242	1.37443	0.291039	8.78665e-09	0.00823183
1777141_at	YLR019W	YLR019W.S1	chrXII:180286-181480 (+) // 100.0 //	Functionally redundant Psr1p homolog, a plasma membrane phosphatase involved in the general stress response; required with Psr1p and Whi2p for full activation of STRE-mediated gene expression, possibly through dephosphorylation of Msn2p	PSR2	chr12	YLR019W	Q07949	S000004009	---	---	9.83127	11.1949	9.6585	10.5837	1.36365	0.925147	3.52992e-07	1.00208e-05
1771937_at	YLR323C	YLR323C.S1	chrXII:778172-778952 (-) // 100.0 //	Essential protein, component of a complex containing Cef1p; has similarity to S. pombe Cwf24p	CWC24	chr12	YLR323C	P53769	S000004315	---	---	9.30415	10.6535	8.86545	9.82844	1.34935	0.962993	1.26044e-09	1.58294e-08
1772540_at	YER028C	YER028C.S1	chrV:210690-211875 (-) // 100.0 //	Probable transcriptional repressor involved in response to toxic agents such as hydroxyurea that inhibit ribonucleotide reductase; phosphorylation by Snf1p or the Mec1p pathway inactivates Mig3p, allowing induction of damage response genes	MIG3	chr5	YER028C	D3DLS7 /// P39943	S000000830	---	---	6.33674	7.68501	6.26061	7.08333	1.34826	0.822724	0.025948	0.182828
1778233_at	YLL061W	YLL061W.S1	chrXII:17955-19707 (+) // 100.0 //	High-affinity S-methylmethionine permease, required for utilization of S-methylmethionine as a sulfur source; has similarity to S-adenosylmethionine permease Sam3p	MMP1	chr12	YLL061W	Q12372	S000003984	---	NP_013039.1 // span:77-96,106-128,149-171,186-208,215-237,252-274,299-321,354-376,404-421,431-453,474-496,511-530 // numtm:12	9.54546	10.893	10.1197	10.5136	1.34755	0.393943	0.0378444	0.583531
1774980_at	YLL011W	YLL011W.S1	chrXII:127521-128991 (+) // 100.0 //	Essential protein required for biogenesis of 40S (small) ribosomal subunit; has similarity to the beta subunit of trimeric G-proteins and the splicing factor Prp4p	SOF1	chr12	YLL011W	P33750	S000003934	---	---	9.92225	11.2696	10.6661	11.2886	1.34731	0.622506	2.55496e-06	0.00217025
1776118_at	YLR409C	YLR409C.S1	chrXII:934411-937231 (-) // 100.0 //	Subunit of U3-containing 90S preribosome and Small Subunit (SSU) processome complexes involved in production of 18S rRNA and assembly of small ribosomal subunit; synthetic defect with STI1 Hsp90 cochaperone; human homolog linked to glaucoma	UTP21	chr12	YLR409C	Q06078	S000004401	---	---	7.65953	9.0052	8.88593	9.52406	1.34567	0.638131	1.43067e-07	0.00012892
1771951_at	YJL144W	YJL144W.S1	chrX:146355-146670 (+) // 100.0 //	---	---	chr10	YJL144W	P47009	S000003680	---	---	10.0739	11.411	6.81036	7.4512	1.33702	0.640835	0.00837301	0.201021
1779266_at	YDL204W	YDL204W.S1	chrIV:94605-95787 (+) // 100.0 //	Protein of unknown function; has similarity to mammalian reticulon proteins; member of the RTNLA (reticulon-like A) subfamily	RTN2	chr4	YDL204W	Q12443	S000002363	---	NP_010077.1 // span:59-81,152-174 // numtm:2	10.6089	11.9349	7.85301	8.39133	1.32602	0.538316	2.1725e-05	0.0220463
1779963_at	YLR287C	YLR287C.S1	chrXII:710992-712060 (-) // 100.0 //	---	---	chr12	YLR287C	Q05881	S000004277	---	---	8.32439	9.6485	8.98535	9.94335	1.32411	0.957998	1.27217e-06	1.84235e-05
1772264_at	YLR009W	YLR009W.S1	chrXII:166535-167135 (+) // 100.0 //	Essential protein with similarity to Rpl24Ap and Rpl24Bp, associated with pre-60S ribosomal subunits and required for ribosomal large subunit biogenesis	RLP24	chr12	YLR009W	Q07915	S000003999	---	---	11.1203	12.4415	12.0203	12.6086	1.32124	0.588302	2.78445e-08	4.24729e-05
1778374_at	YBL086C	YBL086C.S1	chrII:61198-62599 (-) // 100.0 //	---	---	chr2	YBL086C	P38177	S000000182	---	---	9.42915	10.7498	8.35918	8.11444	1.32066	-0.244738	2.57247e-05	0.310233
1769388_at	YLR401C	YLR401C.S1	chrXII:922617-924448 (-) // 100.0 //	Dihydrouridine synthase, member of a widespread family of conserved proteins including Smm1p, Dus1p, and Dus4p; contains a consensus oleate response element (ORE) in its promoter region	DUS3	chr12	YLR401C	Q06053	S000004393	IPR000571 // Zinc finger, CCCH-type // 0.035	---	8.71	10.0303	9.95141	10.5362	1.3203	0.584755	1.94122e-07	0.000343622
1777623_at	YLR138W	YLR138W.S1	chrXII:418437-421395 (+) // 100.0 //	Na+/H+ antiporter involved in sodium and potassium efflux through the plasma membrane; required for alkali cation tolerance at acidic pH	NHA1	chr12	YLR138W	Q99271	S000004128	---	NP_013239.1 // span:12-33,38-60,103-125,204-226,246-265,293-315,327-349,364-381,412-434 // numtm:9	9.62501	10.943	9.40706	10.4004	1.31804	0.993304	1.57893e-08	1.02781e-07
1777706_at	YLR186W	YLR186W.S1	chrXII:523633-524392 (+) // 100.0 //	Member of the alpha/beta knot fold methyltransferase superfamily; required for maturation of 18S rRNA and for 40S ribosome production; interacts with RNA and with S-adenosylmethionine; associates with spindle/microtubules; forms homodimers	EMG1	chr12	YLR186W	Q06287 /// Q6Q5L8	S000004176	---	---	10.2863	11.6023	11.4433	12.2604	1.31598	0.817167	4.8309e-08	2.3547e-06
1777019_at	YOR204W	YOR204W.S1	chrXV:722911-724726 (+) // 100.0 //	ATP-dependent DEAD (Asp-Glu-Ala-Asp)-box RNA helicase, required for translation initiation of all yeast mRNAs; mutations in human DEAD-box DBY are a frequent cause of male infertility	DED1	chr15	YOR204W	P06634	S000005730	---	---	10.4809	11.7906	9.75157	9.24552	1.30965	-0.506048	1.37799e-07	0.000778593
1779745_at	YLR435W	YLR435W.S1	chrXII:1006374-1006992 (+) // 100.0 //	Protein with a potential role in pre-rRNA processing	TSR2	chr12	YLR435W	Q06672	S000004427	---	---	9.72903	11.038	10.6072	11.0535	1.30898	0.446361	9.06665e-07	0.00869242
1770783_at	YLR139C	YLR139C.S1	chrXII:421542-423474 (-) // 100.0 //	Mitochondrial membrane protein that coordinates expression of mitochondrially-encoded genes; may facilitate delivery of mRNA to membrane-bound translation machinery	SLS1	chr12	YLR139C	P42900	S000004129	---	---	6.73198	8.033	7.66487	7.87922	1.30102	0.214349	2.3059e-06	0.241643
1769805_at	YMR169C	YMR169C.S1	chrXIII:599350-600871 (-) // 100.0 //	Cytoplasmic aldehyde dehydrogenase, involved in beta-alanine synthesis; uses NAD+ as the preferred coenzyme; very similar to Ald2p; expression is induced by stress and repressed by glucose	ALD3	chr13	YMR169C	P54114	S000004779	---	---	9.47806	10.7774	6.9424	6.9765	1.29938	0.0341022	0.00270322	0.949611
1770167_at	YGL253W	YGL253W.S1	chrVII:23934-25395 (+) // 100.0 //	Hexokinase isoenzyme 2 that catalyzes phosphorylation of glucose in the cytosol; predominant hexokinase during growth on glucose; functions in the nucleus to repress expression of HXK1 and GLK1 and to induce expression of its own gene	HXK2	chr7	YGL253W	P04807	S000003222	---	---	9.8444	11.1352	12.1225	12.2108	1.29083	0.08833	5.35276e-06	0.683787
1776248_at	YLR090W	YLR090W.S1	chrXII:320701-322081 (+) // 100.0 //	Putative chaperone, homolog of E. coli DnaJ, closely related to Ydj1p; the authentic, non-tagged protein is detected in highly purified mitochondria in high-throughput studies	XDJ1	chr12	YLR090W	P39102	S000004080	---	---	8.9253	10.2141	9.83123	9.76326	1.28882	-0.0679664	5.2286e-05	0.818694
1770487_at	YLR218C	YLR218C.S1	chrXII:573467-573920 (-) // 100.0 //	Twin Cx(9)C protein involved in cytochrome c oxidase assembly or stability; localizes to the mitochondrial intermembrane space via the Mia40p-Erv1p system; interacts genetically with CYC1 and with cytochrome c oxidase assembly factors	COA4	chr12	YLR218C	Q05809	S000004208	---	---	9.55459	10.8398	9.24312	9.5569	1.28526	0.313781	2.56365e-07	0.0286815
1772997_at	YOL151W	YOL151W.S1	chrXV:43692-44721 (+) // 100.0 //	3-methylbutanal reductase and NADPH-dependent methylglyoxal reductase (D-lactaldehyde dehydrogenase); stress induced (osmotic, ionic, oxidative, heat shock and heavy metals); regulated by the HOG pathway	GRE2	chr15	YOL151W	Q12068	S000005511	IPR002225 // 3-beta hydroxysteroid dehydrogenase/isomerase // 1.1E-5	---	9.29493	10.5771	7.77287	7.98381	1.28214	0.210941	0.000773006	0.558481
1778475_at	YMR085W	YMR085W.S1	chrXIII:437489-438788 (+) // 100.0 //	---	---	chr13	YMR085W	P0CF18	S000004690	---	---	8.40442	9.68355	6.69645	7.02987	1.27913	0.333424	0.00589396	0.481206
1771789_at	YGR211W	YGR211W.S1	chrVII:915245-916706 (+) // 100.0 //	Essential protein with two zinc fingers, present in the nucleus of growing cells but relocates to the cytoplasm in starved cells via a process mediated by Cpr1p; binds to translation elongation factor eEF-1 (Tef1p)	ZPR1	chr7	YGR211W	P53303	S000003443	---	---	11.1641	12.4424	11.009	10.8639	1.27838	-0.145115	2.41872e-05	0.547967
1776583_at	YOR382W	YOR382W.S1	chrXV:1059528-1059990 (+) // 100.0 //	Mannoprotein that is incorporated into the cell wall via a glycosylphosphatidylinositol (GPI) anchor, involved in the retention of siderophore-iron in the cell wall	FIT2	chr15	YOR382W	Q08906	S000005909	---	---	10.3296	11.603	13.3121	13.6643	1.27341	0.352274	0.014541	0.523418
1773044_at	YLR055C	YLR055C.S1	chrXII:251272-253081 (-) // 100.0 //	Subunit of the SAGA transcriptional regulatory complex but not present in SAGA-like complex SLIK/SALSA, required for SAGA-mediated inhibition at some promoters	SPT8	chr12	YLR055C	P38915	S000004045	---	---	8.83261	10.1012	9.38824	10.3157	1.26863	0.927435	2.33649e-06	3.29409e-05
1775172_at	YLR051C	YLR051C.S1	chrXII:246324-246978 (-) // 100.0 //	Essential nucleolar protein involved in the early steps of 35S rRNA processing; interacts with Faf1p; member of a transcriptionally co-regulated set of genes called the RRB regulon	FCF2	chr12	YLR051C	Q12035	S000004041	---	---	10.6377	11.9039	10.9985	11.7388	1.26624	0.740265	1.63944e-06	0.000199935
1778197_at	YGL183C	YGL183C.S1	chrVII:156548-157206 (-) // 99.7 //	Protein required for recombination and meiotic nuclear division; forms a complex with Hop2p, which is involved in chromosome pairing and repair of meiotic double-strand breaks	MND1	chr7	YGL183C	P53088 /// P53102	S000003151	IPR005647 // Mnd1 // 2.2E-7	---	5.21746	6.47854	4.34005	4.37575	1.26107	0.0357075	0.00368717	0.948637
1770636_at	YGL240W	YGL240W.S1	chrVII:48612-49365 (+) // 100.0 //	Processivity factor required for the ubiquitination activity of the anaphase promoting complex (APC), mediates the activity of the APC by contributing to substrate recognition; involved in cyclin proteolysis	DOC1	chr7	YGL240W	P53068	S000003209	---	---	5.52878	6.78628	5.63598	4.91656	1.25751	-0.719426	1.6229e-05	0.00180832
1773699_at	YOL084W	YOL084W.S1	chrXV:162355-165331 (+) // 100.0 //	Protein of unknown function, expression is regulated by phosphate levels; green fluorescent protein (GFP)-fusion protein localizes to the cell periphery and vacuole	PHM7	chr15	YOL084W	Q12252	S000005444	---	NP_014557.1 // span:10-32,88-110,139-158,392-414,434-456,477-499,526-548,585-616,636-658,665-682 // numtm:10	9.93321	11.1871	7.54074	7.45672	1.25393	-0.0840232	0.00253692	0.859958
1774863_at	YLR012C	YLR012C.S1	chrXII:169980-170280 (-) // 100.0 //	---	---	chr12	YLR012C	Q07927	S000004002	---	---	5.83465	7.08711	7.96171	7.53485	1.25246	-0.426857	3.90873e-06	0.0215978
1773379_at	YLL032C	YLL032C.S1	chrXII:74268-76746 (-) // 100.0 //	---	---	chr12	YLL032C	Q07834	S000003955	---	---	7.39963	8.64635	7.85281	8.8141	1.24673	0.961292	4.13491e-07	3.24977e-06
1774035_at	YLR002C	YLR002C.S1	chrXII:154341-156333 (-) // 100.0 //	Protein that forms a nuclear complex with Noc2p that binds to 66S ribosomal precursors to mediate their intranuclear transport; also binds to chromatin to promote the association of DNA replication factors and replication initiation	NOC3	chr12	YLR002C	Q07896	S000003992	---	---	8.87009	10.1139	9.96007	10.7873	1.24379	0.827265	1.14688e-07	3.22781e-06
1775381_at	YLR107W	YLR107W.S1	chrXII:364116-365331 (+) // 100.0 //	RNA exonuclease; required for maturation of the RNA component of RNase MRP; functions redundantly with Rnh70p and Rex2p in processing of U5 snRNA and RNase P RNA; member of RNase D family of exonucleases	REX3	chr12	YLR107W	Q12090	S000004097	---	---	10.0432	11.2697	10.0125	10.6425	1.22651	0.630026	9.76393e-05	0.014579
1777016_at	YBL081W	YBL081W.S1	chrII:71862-72969 (+) // 100.0 //	---	---	chr2	YBL081W	P38180	S000000177	---	---	6.44175	7.65686	7.74286	7.55745	1.21511	-0.185404	4.75696e-06	0.318565
1778085_at	YLR223C	YLR223C.S1	chrXII:582234-585492 (-) // 100.0 //	Coactivator that regulates transcription of ribosomal protein (RP) genes; recruited to RP gene promoters during optimal growth conditions via Fhl1p; subunit of CURI, a complex that coordinates RP production and pre-rRNA processing	IFH1	chr12	YLR223C	P39520	S000004213	---	---	8.64217	9.85563	8.8993	9.7259	1.21347	0.826599	1.75927e-06	4.8617e-05
1772292_at	YFL054C	YFL054C.S1	chrVI:20846-22787 (-) // 100.0 //	---	---	chr6	YFL054C	P43549	S000001840	---	NP_116601.1 // span:351-373,383-405,426-448,483-502,515-537,563-585 // numtm:6	9.65384	10.8549	9.15717	9.84478	1.20109	0.687608	6.14767e-08	7.13142e-06
1779638_at	YLR227C	YLR227C.S1	chrXII:590563-592045 (-) // 100.0 //	Structural component of the meiotic outer plaque, which is a membrane-organizing center that assembles on the cytoplasmic face of the spindle pole body during meiosis II and triggers the formation of the prospore membrane	ADY4	chr12	YLR227C	Q05955	S000004217	---	---	6.92251	8.11458	7.24095	8.08376	1.19206	0.842805	1.66932e-07	2.80034e-06
1774049_at	YLR357W	YLR357W.S1	chrXII:841329-843999 (+) // 100.0 //	Component of the RSC chromatin remodeling complex; required for expression of mid-late sporulation-specific genes; involved in telomere maintenance	RSC2	chr12	YLR357W	Q06488	S000004349	---	---	9.72147	10.9107	9.81178	10.6661	1.18927	0.854334	1.74819e-07	2.50723e-06
1774453_at	YLR276C	YLR276C.S1	chrXII:695047-696832 (-) // 100.0 //	ATP-dependent RNA helicase of the DEAD-box family involved in biogenesis of the 60S ribosomal subunit	DBP9	chr12	YLR276C	Q06218	S000004266	---	---	9.98904	11.178	10.5613	11.2283	1.18894	0.667065	6.50518e-07	0.000124343
1770576_at	YPL036W	YPL036W.S1	chrXVI:482840-485684 (+) // 100.0 //	Plasma membrane H+-ATPase, isoform of Pma1p, involved in pumping protons out of the cell; regulator of cytoplasmic pH and plasma membrane potential	PMA2	chr16	YPL036W	P19657	S000005957	---	NP_015289.1 // span:141-163,167-189,318-340,360-382,720-742,748-767,780-802,817-839,852-874,884-906 // numtm:10	7.34446	8.5301	6.31484	6.39518	1.18564	0.0803401	0.000315334	0.80761
1774641_at	YLL036C	YLL036C.S1	chrXII:66743-68255 (-) // 100.0 //	Splicing factor associated with the spliceosome; contains a U-box, a motif found in a class of ubiquitin ligases	PRP19	chr12	YLL036C	P32523 /// Q8NJV2	S000003959	---	---	9.20537	10.3837	9.79636	10.6803	1.1783	0.883939	2.47695e-06	2.68804e-05
1776896_at	YLR146C	YLR146C.S1	chrXII:432823-433726 (-) // 100.0 //	Spermine synthase, required for the biosynthesis of spermine and also involved in biosynthesis of pantothenic acid	SPE4	chr12	YLR146C	Q12455	S000004136	---	---	9.05799	10.2335	10.0989	10.6524	1.17551	0.553508	4.97022e-07	0.000499268
1770607_at	YLR336C	YLR336C.S1	chrXII:799696-802396 (-) // 100.0 //	Essential nuclear protein, required for biogenesis of the small ribosomal subunit; has a possible role in the osmoregulatory glycerol response; putative homolog of human NOM1 which is implicated in acute myeloid leukemia	SGD1	chr12	YLR336C	Q06132	S000004328	---	---	9.71082	10.8854	9.93663	10.8047	1.17458	0.86804	1.35301e-06	1.60669e-05
1771691_at	YHL048C-A	YHL048C-A.S1	chrII:812082-812219 (+) // 93.33 // /// chrVII:1083347-1083484 (+) // 91.85 // /// chrX:744599-744736 (+) // 93.33 // /// chrIV:1060-1197 (-) // 93.33 // /// chrV:6631-6767 (-) // 96.3 // /// chrVI:5688-5824 (-) // 91.11 // /// chrVIII:5661-5796 (-) // 100.0 // /// chrXIII:6497-6634 (-) // 93.33 // /// chrXIV:7584-7721 (-) // 93.33 //	---	---	chr8	YHL048C-A	D3DKS2 /// Q3E758	S000028829	---	---	7.00495	8.17814	6.44022	6.73675	1.17319	0.296527	0.00289247	0.443881
1772405_at	YLL029W	YLL029W.S1	chrXII:81459-83709 (+) // 100.0 //	Protein involved in negative regulation of transcription of iron regulon; forms an iron independent complex with Fra2p, Grx3p, and Grx4p; cytosolic; mutant fails to repress transcription of iron regulon and is defective in spore formation	FRA1	chr12	YLL029W	Q07825	S000003952	IPR000994 // Peptidase M24 // 1.5E-6	---	11.3999	12.567	11.0837	11.9577	1.16705	0.873984	3.43917e-06	3.80164e-05
1775970_at	YMR013W-A	YMR013W-A.S1	chrXIII:298309-298390 (+) // 100.0 //	---	---	chr13	snR73 /// YMR013W-A	P0C5Q2	S000007622	---	---	7.99841	9.16384	8.55128	8.44474	1.16543	-0.106543	0.00942543	0.842003
1773147_at	YLR069C	YLR069C.S1	chrXII:271630-273916 (-) // 100.0 //	Mitochondrial elongation factor involved in translational elongation	MEF1	chr12	YLR069C	P25039	S000004059	---	---	10.2377	11.397	11.3983	11.1075	1.1594	-0.290794	2.33334e-05	0.156188
1774888_at	YJL045W	YJL045W.S1	chrX:356018-357923 (+) // 100.0 //	---	---	chr10	YJL045W	P47052	S000003581	IPR002218 // Glucose-inhibited division protein A // 6.0E-4 /// IPR006076 // FAD dependent oxidoreductase // 5.0E-4	---	9.68267	10.8412	6.50326	5.98547	1.15854	-0.517786	0.00800029	0.230455
1778177_at	YGL035C	YGL035C.S1	chrVII:431552-433067 (-) // 100.0 //	Transcription factor involved in glucose repression; sequence specific DNA binding protein containing two Cys2His2 zinc finger motifs; regulated by the SNF1 kinase and the GLC7 phosphatase	MIG1	chr7	YGL035C	P27705	S000003003	---	---	8.88988	10.045	9.16167	9.26288	1.15509	0.101209	0.0031942	0.818458
1779211_at	YLL057C	YLL057C.S1	chrXII:25755-26994 (-) // 100.0 //	Fe(II)-dependent sulfonate/alpha-ketoglutarate dioxygenase, involved in sulfonate catabolism for use as a sulfur source; contains sequence that resembles a J domain (typified by the E. coli DnaJ protein); induced by sulphur starvation	JLP1	chr12	YLL057C	Q12358	S000003980	---	---	7.93371	9.08694	6.12738	6.48766	1.15323	0.360285	0.001872	0.299494
1778381_at	YLR405W	YLR405W.S1	chrXII:929787-930891 (+) // 100.0 //	Dihydrouridine synthase, member of a widespread family of conserved proteins including Smm1p, Dus1p, and Dus3p	DUS4	chr12	YLR405W	Q06063	S000004397	---	---	8.7124	9.85957	9.75981	10.1725	1.14717	0.412678	0.000243327	0.114289
1777517_at	YCR045C	YCR045C.S1	chrIII:208130-209606 (-) // 100.0 //	Probable subtilisin-family protease with a role in formation of the dityrosine layer of spore walls; localizes to the spore wall and also the nuclear envelope and ER region in mature spores	RRT12	chr3	YCR045C	P25381	S000000641	---	---	4.73976	5.88612	4.58608	4.69548	1.14635	0.109398	2.6223e-05	0.62456
1774360_at	YLR392C	YLR392C.S1	chrXII:904748-906305 (-) // 100.0 //	Protein of unknown function that contains 2 PY motifs and is ubiquinated by Rsp5p; green fluorescent protein (GFP)-fusion protein localizes it to the cytoplasm; non-essential gene	ART10	chr12	YLR392C	P18634	S000004384	---	---	9.14132	10.2863	9.31394	10.2191	1.145	0.905169	3.96941e-07	2.41219e-06
1776166_at	YKL218C	YKL218C.S1	chrXI:17358-18339 (-) // 100.0 //	3-hydroxyaspartate dehydratase, deaminates L-threo-3-hydroxyaspartate to form oxaloacetate and ammonia; required in the presence of hydroxyaspartate; highly similar to mouse serine racemase (Srr) but has no serine racemase activity	SRY1	chr11	YKL218C	P36007	S000001701	---	---	7.97866	9.1192	7.31175	7.28796	1.14055	-0.0237871	0.00371698	0.962288
1771824_at	YPL250C	YPL250C.S1	chrXVI:74308-74719 (-) // 100.0 //	Protein of unknown function; mobilized into polysomes upon a shift from a fermentable to nonfermentable carbon source; potential Cdc28p substrate	ICY2	chr16	YPL250C	Q12048	S000006171	---	---	10.187	11.326	9.53891	9.25515	1.13895	-0.283756	0.0236948	0.608487
1778434_at	YLR119W	YLR119W.S1	chrXII:385534-386176 (+) // 100.0 //	Component of the ESCRT-I complex, which is involved in ubiquitin-dependent sorting of proteins into the endosome; suppressor of rna1-1 mutation; may be involved in RNA export from nucleus	SRN2	chr12	YLR119W	Q99176	S000004109	---	---	8.55631	9.69516	8.28941	8.88621	1.13885	0.596797	1.34358e-05	0.00303902
1770954_at	YLR363W-A	YLR363W-A.S1	chrXII:853459-853717 (+) // 100.0 //	---	---	chr12	YLR363W-A	Q3E747	S000007620	---	---	9.05583	10.1908	9.82723	9.95009	1.13501	0.122863	1.44929e-05	0.544243
1773855_at	YLR132C	YLR132C.S1	chrXII:407283-408156 (-) // 100.0 //	---	---	chr12	YLR132C	Q12208	S000004122	---	---	7.56193	8.68917	7.94057	8.42495	1.12724	0.484376	0.00973043	0.268124
1772681_s_at	YOR394W	YOR394W.S1	chrIII:307694-308172 (+) // 90.1 // /// chrIX:433811-434299 (+) // 93.74 // /// chrXIII:922518-923013 (+) // 97.78 // /// chrXV:1082715-1083210 (+) // 100.0 // /// chrXI:1822-2295 (-) // 90.91 // /// chrXVI:7932-8427 (-) // 100.0 //	Protein of unknown function, member of the seripauperin multigene family encoded mainly in subtelomeric regions; identical to Pau22p; encodes 2 proteins that are translated from 2 different start codons /// Protein of unknown function, member of the seripauperin multigene family encoded mainly in subtelomeric regions; identical to Pau21p; encodes 2 proteins that are translated from 2 different st…	PAU21 /// PAU22	chr15 /// chr16	YOR394W /// YPL282C	P0CE86 /// P0CE87	S000005921 /// S000006203	---	NP_015039.1 // span:44-66 // numtm:1 /// NP_015041.1 // span:44-66 // numtm:1	6.1072	7.22919	4.11527	5.0994	1.12199	0.984132	1.02808e-05	2.44289e-05
1769377_at	YBR238C	YBR238C.S1	chrII:695101-697297 (-) // 100.0 //	---	---	chr2	YBR238C	P38330	S000000442	---	---	6.93245	8.05305	7.21595	7.62412	1.1206	0.408169	0.0183909	0.413243
1776228_at	YPL222W	YPL222W.S1	chrXVI:130160-132227 (+) // 100.0 //	Putative protein of unknown function; proposed to be involved in responding to environmental stresses; the authentic, non-tagged protein is detected in highly purified mitochondria in high-throughput studies	FMP40	chr16	YPL222W	Q08968	S000006143	---	---	9.96374	11.0746	8.25396	8.61437	1.11089	0.360402	0.0169432	0.463182
1773696_at	YLR008C	YLR008C.S1	chrXII:165575-166082 (-) // 100.0 //	Constituent of the import motor (PAM complex) component of the Translocase of the Inner Mitochondrial membrane (TIM23 complex); essential J-protein cochaperone that stimulates Ssc1p ATPase activity to drive import; inhibited by Pam16p	PAM18	chr12	YLR008C	Q07914	S000003998	IPR001623 // Heat shock protein DnaJ, N-terminal // 2.8E-4	---	9.76116	10.8631	10.7394	10.9667	1.10197	0.227286	1.88885e-06	0.128124
1769666_at	YLR127C	YLR127C.S1	chrXII:395758-398320 (-) // 100.0 //	Subunit of the Anaphase-Promoting Complex/Cyclosome (APC/C), which is a ubiquitin-protein ligase required for degradation of anaphase inhibitors, including mitotic cyclins, during the metaphase/anaphase transition; similar to cullin Cdc53p	APC2	chr12	YLR127C	Q12440	S000004117	---	---	8.05079	9.15188	8.38272	9.09318	1.10109	0.710457	1.63857e-07	6.97201e-06
1777033_at	YOR383C	YOR383C.S1	chrXV:1060438-1061053 (-) // 100.0 //	Mannoprotein that is incorporated into the cell wall via a glycosylphosphatidylinositol (GPI) anchor, involved in the retention of siderophore-iron in the cell wall	FIT3	chr15	YOR383C	Q08907	S000005910	---	---	11.022	12.1223	13.2067	13.7888	1.10025	0.582058	0.000116125	0.0137203
1775762_at	YLR197W	YLR197W.S1	chrXII:546098-547613 (+) // 100.0 //	Essential evolutionarily-conserved nucleolar protein component of the box C/D snoRNP complexes that direct 2'-O-methylation of pre-rRNA during its maturation; overexpression causes spindle orientation defects	NOP56	chr12	YLR197W	Q12460	S000004187	---	---	10.9137	12.0091	12.153	12.4678	1.09541	0.314801	3.07352e-07	0.0131537
1772783_at	YLR285W	YLR285W.S1	chrXII:707361-708147 (+) // 100.0 //	Putative nicotinamide N-methyltransferase, has a role in rDNA silencing and in lifespan determination	NNT1	chr12	YLR285W	Q05874	S000004275	---	---	8.78568	9.88072	10.1486	11.1248	1.09505	0.976212	3.21126e-07	5.73868e-07
1772442_at	YLR175W	YLR175W.S1	chrXII:506135-507587 (+) // 100.0 //	Pseudouridine synthase catalytic subunit of box H/ACA small nucleolar ribonucleoprotein particles (snoRNPs), acts on both large and small rRNAs and on snRNA U2; mutations in human ortholog dyskerin cause the disorder dyskeratosis congenita	CBF5	chr12	YLR175W	P33322	S000004165	---	---	11.7711	12.8634	12.5624	13.0243	1.09234	0.461953	2.96596e-07	0.000766637
1779459_at	YLR272C	YLR272C.S1	chrXII:683673-687204 (-) // 100.0 //	Subunit of the condensin complex; required for establishment and maintenance of chromosome condensation, chromosome segregation, chromatin binding of condensin, tRNA gene clustering at the nucleolus, and silencing at the mating type locus	YCS4	chr12	YLR272C	Q06156	S000004262	---	---	8.12885	9.21851	9.48978	10.4784	1.08966	0.988653	1.4897e-07	1.94559e-07
1779455_at	YLR329W	YLR329W.S1	chrXII:786730-787333 (+) // 100.0 //	Protein involved in early stages of meiotic recombination; required for chromosome synapsis; forms a complex with Rec104p and Spo11p necessary during the initiation of recombination	REC102	chr12	YLR329W	Q02721	S000004321	---	---	4.65188	5.74105	4.70334	5.53151	1.08917	0.828166	8.91667e-07	7.5979e-06
1775528_at	YLL035W	YLL035W.S1	chrXII:68578-70477 (+) // 100.0 //	Polynucleotide kinase present on rDNA that is required for efficient transcription termination by RNA polymerase I; required for cell growth; mRNA is cell-cycle regulated	GRC3	chr12	YLL035W	Q07845	S000003958	---	---	7.78308	8.87219	8.24631	8.87523	1.08911	0.628919	0.000259384	0.0139841
1780013_at	YLR284C	YLR284C.S1	chrXII:706199-707042 (-) // 100.0 //	Peroxisomal delta3,delta2-enoyl-CoA isomerase, hexameric protein that converts 3-hexenoyl-CoA to trans-2-hexenoyl-CoA, essential for the beta-oxidation of unsaturated fatty acids, oleate-induced	ECI1	chr12	YLR284C	Q05871	S000004274	IPR001753 // Enoyl-CoA hydratase/isomerase // 4.7E-6	---	10.5003	11.5877	11.6004	12.5365	1.08733	0.936103	0.00247986	0.00697209
1773003_at	YLL013C	YLL013C.S1	chrXII:122073-124713 (-) // 100.0 //	Protein of the mitochondrial outer surface, links the Arp2/3 complex with the mitochore during anterograde mitochondrial movement; also binds to and promotes degradation of mRNAs for select nuclear-encoded mitochondrial proteins	PUF3	chr12	YLL013C	Q07807	S000003936	---	---	9.69419	10.7811	9.7377	9.7893	1.08687	0.0516057	0.000327532	0.87161
1775279_at	YLR203C	YLR203C.S1	chrXII:550651-551962 (-) // 100.0 //	Specific translational activator for the mitochondrial COX1 mRNA; loosely associated with the matrix face of the mitochondrial inner membrane; influences both COX1 mRNA translation and Cox1p assembly into cytochrome c oxidase	MSS51	chr12	YLR203C	P32335	S000004193	---	---	10.4937	11.5773	11.2319	10.9461	1.08365	-0.285808	2.38189e-07	0.0179685
1773120_at	YER095W	YER095W.S1	chrV:349975-351178 (+) // 100.0 //	Strand exchange protein, forms a helical filament with DNA that searches for homology; involved in the recombinational repair of double-strand breaks in DNA during vegetative growth and meiosis; homolog of Dmc1p and bacterial RecA protein	RAD51	chr5	YER095W	D3DM03 /// P25454	S000000897	---	---	10.0729	11.1564	10.4727	10.8912	1.08352	0.41849	1.30207e-06	0.00470583
1779539_at	YLR083C	YLR083C.S1	chrXII:294091-296095 (-) // 100.0 //	Protein with a role in cellular adhesion and filamentous growth; similar to Tmn2p and Tmn3p; member of Transmembrane Nine family of proteins with 9 transmembrane segments; 24kDa cleavage product found in endosome-enriched membrane fractions	EMP70	chr12	YLR083C	P32802	S000004073	---	NP_013184.1 // span:10-29,305-327,373-395,402-424,439-461,474-496,526-548,560-582,597-616,629-651 // numtm:10	9.48275	10.5649	10.4113	11.083	1.08214	0.671727	1.14984e-07	6.7656e-06
1771724_at	YAL053W	YAL053W.S1	chrI:45899-48251 (+) // 100.0 //	Putative FAD transporter; required for uptake of FAD into endoplasmic reticulum; involved in cell wall maintenance	FLC2	chr1	YAL053W	P39719	S000000049	---	NP_009348.1 // span:183-205,212-234,348-370,402-421,436-455,493-515,519-541,548-570,580-602 // numtm:9	10.1551	11.2317	10.4319	10.8304	1.07663	0.398443	0.000322033	0.116872
1772521_at	YLR342W	YLR342W.S1	chrXII:809996-815627 (+) // 100.0 //	Catalytic subunit of 1,3-beta-D-glucan synthase, functionally redundant with alternate catalytic subunit Gsc2p; binds to regulatory subunit Rho1p; involved in cell wall synthesis and maintenance; localizes to sites of cell wall remodeling	FKS1	chr12	YLR342W	P38631	S000004334	---	NP_013446.1 // span:445-467,497-519,532-552,567-589,675-697,1357-1379,1440-1462,1472-1489,1561-1583,1598-1620,1641-1663,1673-1695,1800-1822 // numtm:13	10.7357	11.8111	11.7189	12.5732	1.07535	0.854273	2.47038e-05	0.000162911
1769709_at	YCL054W	YCL054W.S1	chrIII:31448-33974 (+) // 100.0 //	AdoMet-dependent methyltransferase involved in rRNA processing and 60S ribosomal subunit maturation; methylates G2922 in the tRNA docking site of the large subunit rRNA and in the absence of snR52, U2921; suppressor of PAB1 mutants	SPB1	chr3	YCL054W	P25582	S000000559	---	---	8.39382	9.46384	9.45635	9.36171	1.07002	-0.0946435	5.47653e-06	0.587983
1777877_at	YLR309C	YLR309C.S1	chrXII:749035-751771 (-) // 100.0 //	Protein involved in vesicular transport, mediates transport between an endosomal compartment and the Golgi, contains a Golgi-localization (GRIP) domain that interacts with activated Arl1p-GTP to localize Imh1p to the Golgi	IMH1	chr12	YLR309C	Q06704	S000004300	---	---	9.14634	10.2116	9.64181	10.2138	1.06529	0.571964	2.33917e-07	6.64232e-05
1774612_at	YPL150W	YPL150W.S1	chrXVI:268186-270892 (+) // 100.0 //	---	---	chr16	YPL150W	Q12152	S000006071	---	---	9.76887	10.8306	9.56033	9.69127	1.06174	0.130941	0.000190285	0.608883
1769352_at	YDL048C	YDL048C.S1	chrIV:366738-368211 (-) // 100.0 //	Protein containing a Kruppel-type zinc-finger domain; has similarity to Stp1p, Stp2p, and Stp3p	STP4	chr4	YDL048C	Q07351	S000002206	---	---	10.7995	11.8611	8.87837	8.99906	1.06162	0.120691	0.00106406	0.713579
1771378_at	YOR047C	YOR047C.S1	chrXV:416347-417682 (-) // 100.0 //	Protein involved in control of glucose-regulated gene expression; interacts with protein kinase Snf1p, glucose sensors Snf3p and Rgt2p, and TATA-binding protein Spt15p; acts as a regulator of the transcription factor Rgt1p	STD1	chr15	YOR047C	Q02794	S000005573	---	---	5.95178	7.01007	6.4888	6.5121	1.05829	0.0233029	0.0172248	0.969233
1773135_at	YPL054W	YPL054W.S1	chrXVI:455755-456661 (+) // 100.0 //	Zinc-finger protein of unknown function	LEE1	chr16	YPL054W	Q02799	S000005975	---	---	10.4712	11.5274	8.97693	9.30243	1.05625	0.325497	3.9807e-05	0.0980698
1777917_at	YDR277C	YDR277C.S1	chrIV:1014397-1015699 (-) // 100.0 //	Negative regulator of the glucose-sensing signal transduction pathway, required for repression of transcription by Rgt1p; interacts with Rgt1p and the Snf3p and Rgt2p glucose sensors; phosphorylated by Yck1p, triggering Mth1p degradation	MTH1	chr4	YDR277C	P35198	S000002685	---	---	10.7808	11.8297	9.44355	9.53347	1.04884	0.0899223	0.000348386	0.750584
1774727_at	YLR421C	YLR421C.S1	chrXII:965086-965557 (-) // 100.0 //	Subunit of the 19S regulatory particle of the 26S proteasome lid; acts as a ubiquitin receptor for the proteasome; null mutants accumulate ubiquitinated Gcn4p and display decreased 26S proteasome stability	RPN13	chr12	YLR421C	O13563	S000004413	---	---	11.5673	12.6148	11.7023	12.5125	1.04747	0.81021	1.14688e-07	6.86312e-07
1774486_at	YLL024C	YLL024C.S1	chrI:139504-141433 (-) // 96.56 // /// chrXII:95564-97484 (-) // 100.0 //	ATP binding protein involved in protein folding and vacuolar import of proteins; member of heat shock protein 70 (HSP70) family; associated with the chaperonin-containing T-complex; present in the cytoplasm, vacuolar membrane and cell wall	SSA2	chr12	YLL024C	P10592	S000003947	---	---	11.8916	12.9329	13.4875	13.2125	1.04129	-0.274946	0.00926283	0.509665
1778571_at	YDL087C	YDL087C.S1	chrIV:300213-300999 (-) // 100.0 //	Essential protein associated with the U1 snRNP complex; splicing factor involved in recognition of 5' splice site; contains two zinc finger motifs; N-terminal zinc finger binds pre-mRNA	LUC7	chr4	YDL087C	Q07508	S000002245	---	---	7.02103	8.05975	7.45731	7.00604	1.03872	-0.451272	1.76198e-05	0.013183
1777421_at	YEL072W	YEL072W.S1	chrV:13719-14415 (+) // 100.0 //	Protein required for sporulation	RMD6	chr5	YEL072W	D3DLH9 /// P39975	S000000798	---	---	5.86254	6.89855	6.50912	6.87184	1.03601	0.362724	0.0257142	0.464722
1772116_at	YLR429W	YLR429W.S1	chrXII:990773-992729 (+) // 100.0 //	Coronin, cortical actin cytoskeletal component that associates with the Arp2p/Arp3p complex to regulate its activity; plays a role in regulation of actin patch assembly	CRN1	chr12	YLR429W	Q06440	S000004421	---	---	9.4692	10.4996	10.7177	11.6963	1.03039	0.978659	3.5585e-07	3.32551e-07
1777095_at	YLL046C	YLL046C.S1	chrXII:46712-47462 (-) // 100.0 //	Ribonucleoprotein that contains two RNA recognition motifs (RRM)	RNP1	chr12	YLL046C	P32385	S000003969	---	---	4.49546	5.52467	4.16261	4.44496	1.02921	0.282344	0.0012577	0.340096
1778363_at	YLR032W	YLR032W.S1	chrXII:204991-208501 (+) // 100.0 //	DNA helicase proposed to promote replication fork regression during postreplication repair by template switching; RING finger containing ubiquitin ligase; stimulates the synthesis of free and PCNA-bound polyubiquitin chains by Ubc13p-Mms2p	RAD5	chr12	YLR032W	P32849	S000004022	---	---	8.7764	9.80526	8.90554	9.73419	1.02887	0.828653	2.4307e-06	1.24245e-05
1777946_at	YLR010C	YLR010C.S1	chrXII:167318-167801 (-) // 100.0 //	Protein that regulates telomeric length; protects telomeric ends in a complex with Cdc13p and Stn1p	TEN1	chr12	YLR010C	Q07921	S000004000	---	---	9.77308	10.799	9.24673	10.1708	1.02596	0.924057	1.3175e-06	2.0031e-06
1773450_at	YLR094C	YLR094C.S1	chrXII:327730-329239 (-) // 100.0 //	Protein of unknown function	GIS3	chr12	YLR094C	Q12418	S000004084	---	---	8.62293	9.64852	8.25047	9.13709	1.02559	0.886619	8.10089e-08	1.43575e-07
1774499_at	YLR033W	YLR033W.S1	chrXII:208761-210270 (+) // 100.0 //	Component of the RSC chromatin remodeling complex; RSC functions in transcriptional regulation and elongation, chromosome stability, and establishing sister chromatid cohesion; involved in telomere maintenance	RSC58	chr12	YLR033W	Q07979	S000004023	---	---	9.01003	10.0287	9.27269	10.2225	1.01868	0.949814	1.63961e-06	1.79136e-06
1774170_at	YLR221C	YLR221C.S1	chrXII:578363-579026 (-) // 100.0 //	Protein with a likely role in ribosomal maturation, required for accumulation of wild-type levels of large (60S) ribosomal subunits; binds to the helicase Dbp6p in pre-60S ribosomal particles in the nucleolus	RSA3	chr12	YLR221C	Q05942	S000004211	---	---	9.28792	10.3049	9.61988	10.5715	1.01698	0.951606	9.60214e-08	8.04028e-08
1771433_at	YPL151C	YPL151C.S1	chrXVI:266178-267534 (-) // 100.0 //	Member of the NineTeen Complex (NTC) that contains Prp19p and stabilizes U6 snRNA in catalytic forms of the spliceosome containing U2, U5, and U6 snRNAs	PRP46	chr16	YPL151C	Q12417	S000006072	---	---	9.99777	11.0072	9.32848	9.19672	1.00942	-0.131766	2.02713e-05	0.475988
1769908_at	YLR262C	YLR262C.S1	chrXII:668245-668893 (-) // 100.0 //	Rab family GTPase, Ras-like GTP binding protein involved in the secretory pathway, required for fusion of endosome-derived vesicles with the late Golgi, maturation of the vacuolar carboxypeptidase Y; has similarity to the human GTPase, Rab6	YPT6	chr12	YLR262C	Q99260	S000004252	---	---	9.82488	10.832	10.6561	11.614	1.00711	0.957862	1.04044e-06	8.83536e-07
1775699_at	YLR113W	YLR113W.S1	chrXII:371620-372928 (+) // 100.0 //	Mitogen-activated protein kinase involved in osmoregulation via three independent osmosensors; mediates the recruitment and activation of RNA Pol II at Hot1p-dependent promoters; localization regulated by Ptp2p and Ptp3p	HOG1	chr12	YLR113W	P32485	S000004103	IPR001245 // Tyrosine protein kinase // 7.1E-15	---	10.7878	11.7945	11.2349	11.9122	1.00675	0.677331	0.000853032	0.0133938
1776523_at	YLL018C	YLL018C.S1	chrXII:109900-111574 (-) // 100.0 //	Aspartyl-tRNA synthetase, primarily cytoplasmic; homodimeric enzyme that catalyzes the specific aspartylation of tRNA(Asp); class II aminoacyl tRNA synthetase; binding to its own mRNA may confer autoregulation	DPS1	chr12	YLL018C	P04802	S000003941	---	---	12.2072	13.2105	12.6209	13.3129	1.00328	0.691978	3.12351e-06	7.85042e-05
1778500_at	YPL089C	YPL089C.S1	chrXVI:379116-381147 (-) // 100.0 //	MADS-box transcription factor, component of the protein kinase C-mediated MAP kinase pathway involved in the maintenance of cell integrity; phosphorylated and activated by the MAP-kinase Slt2p	RLM1	chr16	YPL089C	Q12224	S000006010	---	---	9.25119	10.253	8.63393	9.11711	1.00184	0.483174	1.7632e-06	0.00113467
Up only in liquid (# 168)
Probe Set ID	Transcript ID Array Design	Representative Public ID	Alignments	Gene Title	Gene Symbol	Chromosomal Location	Ensembl	SwissProt	SGD accession number	InterPro	Trans Membrane	Estimate WT solid	Estimate flo11 solid	Estimate WT liquid	Estimate flo11 liquid	Log-ratio flo11 / WT solid	Log-ratio flo11 / wt liquid	p-value (corr) flo11 / WT solid	p-value (corr) flo11 / WT liquid
1778479_at	YCL064C	YCL064C.S1	chrIII:15797-16880 (-) // 100.0 //	Catabolic L-serine (L-threonine) deaminase, catalyzes the degradation of both L-serine and L-threonine; required to use serine or threonine as the sole nitrogen source, transcriptionally induced by serine and threonine	CHA1	chr3	YCL064C	P25379	S000000569	---	---	11.9792	12.0178	9.03166	11.9049	0.0386737	2.87321	0.911477	1.70047e-07
1772813_at	YOL155C	YOL155C.S1	chrXV:28701-31605 (-) // 100.0 //	Haze-protective mannoprotein that reduces the particle size of aggregated proteins in white wines	HPF1	chr15	YOL155C	Q05164	S000005515	---	---	7.62692	8.45032	8.94371	11.6965	0.8234	2.75279	0.0138321	3.25264e-07
1770073_s_at	YMR322C	YMR322C.S1	chrXVI:11886-12600 (+) // 99.44 // /// chrXIII:918363-919077 (-) // 100.0 // /// chrXV:1078542-1079256 (-) // 98.88 //	Possible chaperone and cysteine protease with similarity to E. coli Hsp31 and S. cerevisiae Hsp31p, Hsp33p, and Sno4p; member of the DJ-1/ThiJ/PfpI superfamily, which includes human DJ-1 involved in Parkinson's disease /// Possible chaperone and cysteine protease with similarity to E. coli Hsp31 and S. cerevisiae Hsp31p, Hsp32p, and Sno4p; member of the DJ-1/ThiJ/PfpI superfamily, which includes …	HSP32 /// HSP33 /// SNO4	chr13 /// chr15 /// chr16	YMR322C /// YOR391C /// YPL280W	Q04902 /// Q08914 /// Q08992	S000004941 /// S000005918 /// S000006201	---	---	10.3126	11.0486	4.95393	7.5606	0.736052	2.60668	0.0166826	2.58211e-07
1776354_s_at	YMR323W	YMR323W.S1	chrXIII:920085-921399 (+) // 100.0 // /// chrXV:1080273-1081587 (+) // 99.09 // /// chrXVI:9556-10870 (-) // 99.09 //	Protein of unknown function, has similarity to enolases /// Protein of unknown function, has similarity to enolases /// Protein of unknown function, has similarity to enolases	ERR1 /// ERR2 /// ERR3	chr13 /// chr15 /// chr16	YMR323W /// YOR393W /// YPL281C	P42222 /// Q12007	S000004942 /// S000005920 /// S000006202	---	---	11.1249	11.3741	6.52667	8.97221	0.249134	2.44554	0.224139	1.56275e-08
1772730_at	YLR213C	YLR213C.S1	chrXII:566655-567924 (-) // 100.0 //	Putative glycoside hydrolase of the spore wall envelope; required for normal spore wall assembly, possibly for cross-linking between the glucan and chitosan layers; expressed during sporulation	CRR1	chr12	YLR213C	Q05790	S000004203	---	---	7.90608	8.27309	5.39064	7.6502	0.367009	2.25957	0.113966	9.98208e-08
1773061_s_at	YIL169C	YIL169C.S1	chrIX:23118-26106 (-) // 100.0 //	Haze-protective mannoprotein that reduces the particle size of aggregated proteins in white wines	HPF1	chr15 /// chr9	YIL169C /// YOL155C	P40442 /// Q05164	S000001431 /// S000005515	---	---	9.15145	9.46172	9.15662	11.35	0.310274	2.19337	0.174987	1.181e-07
1775717_at	YLR413W	YLR413W.S1	chrXII:951152-953180 (+) // 100.0 //	---	---	chr12	YLR413W	Q06689	S000004405	---	NP_013517.1 // span:5-27,531-553,566-588,612-634 // numtm:4	11.7184	11.9964	8.14359	10.2696	0.278045	2.12603	0.80543	0.045407
1770859_at	YGR287C	YGR287C.S1	chrVII:1067228-1068998 (-) // 100.0 //	Major isomaltase (alpha-1,6-glucosidase) required for isomaltose utilization; has specificity for isomaltose, palatinose, and methyl-alpha-glucoside; member of the IMA isomaltase family	IMA1	chr7	YGR287C	P53051	S000003519	---	---	9.28021	8.99278	6.57908	8.55162	-0.287427	1.97254	0.445818	4.60598e-05
1772229_at	YKL163W	YKL163W.S1	chrXI:144405-145383 (+) // 100.0 //	O-glycosylated covalently-bound cell wall protein required for cell wall stability; expression is cell cycle regulated, peaking in M/G1 and also subject to regulation by the cell integrity pathway	PIR3	chr11	YKL163W	Q03180	S000001646	---	---	13.1343	13.2684	7.48994	9.41215	0.134112	1.92221	0.492217	6.95853e-08
1779772_at	YLL012W	YLL012W.S1	chrXII:125532-127254 (+) // 100.0 //	Steryl ester hydrolase, one of three gene products (Yeh1p, Yeh2p, Tgl1p) responsible for steryl ester hydrolase activity and involved in sterol homeostasis; localized to lipid particle membranes	YEH1	chr12	YLL012W	Q07804	S000003935	---	NP_013089.1 // span:13-35 // numtm:1	10.2524	10.2346	8.42055	10.2934	-0.0177977	1.87284	0.980897	0.00595964
1772193_at	YLR297W	YLR297W.S1	chrXII:724045-724435 (+) // 100.0 //	---	---	chr12	YLR297W	Q05899	S000004288	---	NP_013400.1 // span:77-99 // numtm:1	10.7107	10.9488	8.89305	10.7416	0.238136	1.84859	0.191431	6.95853e-08
1772853_at	YMR319C	YMR319C.S1	chrXIII:912877-914536 (-) // 100.0 //	Low-affinity Fe(II) transporter of the plasma membrane	FET4	chr13	YMR319C	P40988	S000004938	---	NP_014052.1 // span:99-121,223-245,273-295,353-375,385-404,464-486,490-512 // numtm:7	9.9783	10.2142	6.64028	8.4649	0.235936	1.82462	0.0463555	2.04108e-09
1772534_s_at	YAR066W	YAR066W.S1	chrI:221039-221651 (+) // 100.0 // /// chrVIII:541650-542262 (+) // 99.84 //	---	---	chr1 /// chr8	YAR066W /// YHR214W	D3DLG5 /// P38897	S000001257 /// S000002144	---	---	6.84433	7.6427	9.18732	10.9348	0.798373	1.74745	0.065146	0.000583103
1780018_at	YLR126C	YLR126C.S1	chrXII:394765-395521 (-) // 100.0 //	---	---	chr12	YLR126C	Q12288	S000004116	---	---	9.73754	10.7139	10.1084	11.8475	0.976392	1.73909	1.14984e-07	2.98636e-10
1778088_at	YLR046C	YLR046C.S1	chrXII:238001-238814 (-) // 100.0 //	---	---	chr12	YLR046C	Q12253	S000004036	---	NP_013147.1 // span:34-56,66-88,100-122,142-164,185-207,222-241 // numtm:6	9.40648	9.98857	8.38362	10.0626	0.582097	1.679	6.8991e-05	2.25182e-09
1773828_at	YNL066W	YNL066W.S1	chrXIV:501515-502778 (+) // 100.0 //	Cell wall protein related to glucanases, possibly involved in cell wall septation; member of the SUN family	SUN4	chr14	YNL066W	P53616	S000005010	---	---	7.73781	8.57903	8.46313	10.1377	0.841216	1.67453	7.06925e-05	4.87038e-08
1778121_s_at	YCR104W	YCR104W.S1	chrIII:307797-308172 (+) // 100.0 // /// chrIX:433924-434299 (+) // 96.0 // /// chrXIII:922638-923013 (+) // 98.13 // /// chrXV:1082835-1083210 (+) // 97.33 // /// chrXI:1822-2182 (-) // 92.27 // /// chrXVI:7932-8307 (-) // 97.33 //	Protein of unknown function, member of the seripauperin multigene family encoded mainly in subtelomeric regions /// Protein of unknown function, member of the seripauperin multigene family encoded mainly in subtelomeric regions /// Protein of unknown function, member of the seripauperin multigene family encoded mainly in subtelomeric regions /// Protein of unknown function, member of the seripaup…	PAU15 /// PAU16 /// PAU19 /// PAU21 /// PAU22 /// PAU3	chr11 /// chr13 /// chr15 /// chr16 /// chr3 /// chr9	YCR104W /// YIR041W /// YKL224C /// YMR325W /// YOR394W /// YPL282C	P0CE85 /// P0CE86 /// P0CE87 /// P25610 /// P35994 /// P40585	S000000701 /// S000001480 /// S000001707 /// S000004944 /// S000005921 /// S000006203	---	NP_015039.1 // span:44-66 // numtm:1 /// NP_015041.1 // span:44-66 // numtm:1 /// NP_010029.1 // span:7-29 // numtm:1	7.22085	7.77983	4.47094	6.12668	0.558984	1.65574	0.183493	0.000771243
1771364_at	YHR140W	YHR140W.S1	chrVIII:380574-381294 (+) // 100.0 //	---	---	chr8	YHR140W	D3DL89 /// P38842	S000001182	---	NP_012009.1 // span:12-31,46-68,88-110,130-152,165-187,202-221 // numtm:6	9.07239	9.13583	7.70284	9.33987	0.0634444	1.63703	0.810704	3.36113e-06
1775988_at	YLR254C	YLR254C.S1	chrXII:644405-644975 (-) // 100.0 //	Homolog of nuclear distribution factor NudE, NUDEL; interacts with Pac1p and regulates dynein targeting to microtubule plus ends	NDL1	chr12	YLR254C	Q06568	S000004244	---	---	10.0574	10.6679	8.63443	10.2701	0.610413	1.63568	5.43198e-05	3.09363e-09
1770962_at	YAL038W	YAL038W.S1	chrI:71786-73289 (+) // 100.0 //	Pyruvate kinase, functions as a homotetramer in glycolysis to convert phosphoenolpyruvate to pyruvate, the input for aerobic (TCA cycle) or anaerobic (glucose fermentation) respiration	CDC19	chr1	YAL038W	P00549	S000000036	---	---	14.163	14.224	11.2206	12.8347	0.0610464	1.61414	0.635643	6.35783e-09
1780022_at	YLR053C	YLR053C.S1	chrXII:248100-248427 (-) // 100.0 //	---	---	chr12	YLR053C	Q12026	S000004043	---	---	9.9132	9.75242	5.81664	7.42028	-0.16078	1.60364	0.428546	6.89711e-07
1776350_at	YLR431C	YLR431C.S1	chrXII:1000338-1001700 (-) // 100.0 //	Peripheral membrane protein required for the cytoplasm-to-vacuole targeting (Cvt) pathway and efficient macroautophagy; cycles between the phagophore assembly site (PAS) and non-PAS locations; forms a complex with Atg9p and Atg27p	ATG23	chr12	YLR431C	Q06671	S000004423	---	---	8.84955	9.70236	8.20189	9.78209	0.852811	1.58019	4.34875e-06	6.70238e-09
1777945_at	YGR138C	YGR138C.S1	chrVII:763766-765611 (-) // 100.0 // /// chrXVI:837920-839242 (-) // 70.41 //	Polyamine transport protein specific for spermine; localizes to the plasma membrane; transcription of TPO2 is regulated by Haa1p; member of the major facilitator superfamily	TPO2	chr7	YGR138C	P53283	S000003370	IPR005828 // General substrate transporter // 2.4E-4	NP_011654.1 // span:175-197,207-229,236-258,262-284,296-318,333-355,402-424,439-458,479-501,505-527,540-562,572-594 // numtm:12	9.79598	11.2252	9.38744	10.9598	1.42918	1.57236	0.0552748	0.0420472
1779143_at	YGL263W	YGL263W.S1	chrVII:2789-3932 (+) // 100.0 //	Protein of unknown function, member of the DUP380 subfamily of conserved, often subtelomerically-encoded proteins	COS12	chr7	YGL263W	P53053	S000003232	---	NP_011251.1 // span:69-91,258-277 // numtm:2	8.08653	8.42149	7.58344	9.15437	0.334957	1.57093	0.457863	0.00173087
1775539_at	YGL262W	YGL262W.S1	chrVII:5311-5839 (+) // 100.0 //	---	---	chr7	YGL262W	P53054	S000003231	---	---	7.1216	7.81658	5.49971	7.06379	0.694989	1.56408	0.0633296	0.000426291
1779105_at	YLR258W	YLR258W.S1	chrXII:660717-662835 (+) // 100.0 //	Glycogen synthase, similar to Gsy1p; expression induced by glucose limitation, nitrogen starvation, heat shock, and stationary phase; activity regulated by cAMP-dependent, Snf1p and Pho85p kinases as well as by the Gac1p-Glc7p phosphatase	GSY2	chr12	YLR258W	P27472	S000004248	IPR001296 // Glycosyl transferase, group 1 // 2.8E-5	---	11.8279	12.7727	9.75431	11.3115	0.944822	1.55716	7.11066e-06	2.83621e-08
1770144_at	YLR343W	YLR343W.S1	chrXII:816093-817761 (+) // 100.0 //	1,3-beta-glucanosyltransferase, involved with Gas4p in spore wall assembly; has similarity to Gas1p	GAS2	chr12	YLR343W	Q06135	S000004335	---	NP_013447.1 // span:7-24 // numtm:1	9.56478	10.4985	8.11505	9.66153	0.933672	1.54648	6.97947e-05	2.98915e-07
1777048_at	YHR179W	YHR179W.S1	chrVIII:462501-463704 (+) // 100.0 //	Conserved NADPH oxidoreductase containing flavin mononucleotide (FMN), homologous to Oye3p with different ligand binding and catalytic properties; may be involved in sterol metabolism, oxidative stress response, and programmed cell death	OYE2	chr8	YHR179W	D3DLC8 /// Q03558 /// Q6Q596	S000001222	---	---	11.4409	11.5372	9.43029	10.9616	0.0963594	1.53127	0.456663	1.40385e-08
1769344_at	YLR050C	YLR050C.S1	chrXII:245587-246073 (-) // 100.0 //	---	---	chr12	YLR050C	Q12155	S000004040	---	NP_013151.1 // span:12-31,62-84,105-127 // numtm:3	11.0546	11.6124	11.4701	12.9847	0.557835	1.51461	0.00371698	3.0717e-07
1779498_at	YLR178C	YLR178C.S1	chrXII:513163-513823 (-) // 100.0 //	Protein that interacts with and inhibits carboxypeptidase Y and Ira2p; phosphatidylethanolamine-binding protein (PEBP) family member; targets to vacuolar membranes during stationary phase; acetylated by NatB N-terminal acetyltransferase	TFS1	chr12	YLR178C	P14306	S000004168	---	---	12.729	13.3302	10.3585	11.839	0.601221	1.4805	0.000379871	3.99685e-08
1777445_at	YAR068W	YAR068W.S1	chrI:222396-222882 (+) // 100.0 // /// chrVIII:543007-543493 (+) // 99.79 //	---	---	chr1 /// chr8	YAR068W /// YHR214W-A	O13534 /// P39564	S000000091 /// S000003535	---	---	9.99971	10.6218	11.7221	13.1844	0.622058	1.46233	0.0127544	1.0127e-05
1770650_at	YDR540C	YDR540C.S1	chrIV:1517120-1517660 (-) // 100.0 //	Putative protein of unknown function; null mutant displays increased levels of spontaneous Rad52p foci; green fluorescent protein (GFP)-fusion protein localizes to the cytoplasm and nucleus	IRC4	chr4	YDR540C	Q03036	S000002948	---	---	6.1333	7.09976	6.4686	7.90469	0.966458	1.43609	0.000191472	2.72905e-06
1771137_at	YLR360W	YLR360W.S1	chrXII:846101-847421 (+) // 100.0 //	Part of a Vps34p phosphatidylinositol 3-kinase complex that functions in carboxypeptidase Y (CPY) sorting; binds Vps30p and Vps34p to promote production of phosphatidylinositol 3-phosphate (PtdIns3P) which stimulates kinase activity	VPS38	chr12	YLR360W	Q05919	S000004352	---	---	8.27424	8.67697	7.44968	8.88132	0.402727	1.43164	0.140275	5.61641e-05
1769962_at	YLR300W	YLR300W.S1	chrXII:728956-730303 (+) // 100.0 //	Major exo-1,3-beta-glucanase of the cell wall, involved in cell wall beta-glucan assembly; exists as three differentially glycosylated isoenzymes	EXG1	chr12	YLR300W	P23776	S000004291	---	---	12.1688	12.7791	11.4315	12.8504	0.61031	1.41893	0.0324365	7.1844e-05
1779850_at	YPR160W	YPR160W.S1	chrXVI:861301-864010 (+) // 100.0 //	Non-essential glycogen phosphorylase required for the mobilization of glycogen, activity is regulated by cyclic AMP-mediated phosphorylation, expression is regulated by stress-response elements and by the HOG MAP kinase pathway	GPH1	chr16	YPR160W	P06738	S000006364	---	---	12.0651	12.0717	8.48727	9.8755	0.00662447	1.38823	0.980051	8.76059e-06
1777763_at	YMR173W	YMR173W.S1	chrXIII:608687-609980 (+) // 100.0 //	DNA damage-responsive protein, expression is increased in response to heat-shock stress or treatments that produce DNA lesions; contains multiple repeats of the amino acid sequence NNNDSYGS	DDR48	chr13	YMR173W /// YMR173W-A	P18899	S000004784 /// S000004785	---	---	12.5672	12.5234	10.6646	12.0485	-0.0438099	1.3839	0.880725	5.2305e-05
1779613_at	YLL060C	YLL060C.S1	chrXII:21137-21839 (-) // 100.0 //	Glutathione S-transferase capable of homodimerization; functional overlap with Gtt2p, Grx1p, and Grx2p	GTT2	chr12	YLL060C	Q12390	S000003983	---	---	8.98508	9.59405	8.15614	9.53791	0.608966	1.38177	0.114255	0.00162384
1778532_at	YLR109W	YLR109W.S1	chrXII:368781-369312 (+) // 100.0 //	Thiol-specific peroxiredoxin, reduces hydroperoxides to protect against oxidative damage; function in vivo requires covalent conjugation to Urm1p	AHP1	chr12	YLR109W	P38013	S000004099	---	---	13.0904	13.9954	11.3863	12.7646	0.904973	1.37828	2.08002e-05	1.85669e-07
1769903_at	YLR212C	YLR212C.S1	chrXII:564861-566283 (-) // 100.0 //	Gamma-tubulin, involved in nucleating microtubules from both the cytoplasmic and nuclear faces of the spindle pole body	TUB4	chr12	YLR212C	P53378	S000004202	---	---	8.8053	9.20547	9.8009	11.1456	0.400169	1.34466	0.024043	8.68617e-07
1778724_x_at	YLR466C-B	YLR466C-B.S1	chrXII:5604-5775 (+) // 97.44 // /// chrXII:1071591-1071708 (-) // 100.0 //	---	---	chr12	YLR466C-B	Q8TGJ4	S000028686	---	---	9.15894	9.87893	7.07942	8.41895	0.719994	1.33953	0.00946745	6.7178e-05
1776528_at	YDL021W	YDL021W.S1	chrIV:413950-414886 (+) // 100.0 //	Homolog of Gpm1p phosphoglycerate mutase, which converts 3-phosphoglycerate to 2-phosphoglycerate in glycolysis; may be non-functional derivative of a gene duplication event	GPM2	chr4	YDL021W	Q12008	S000002179	---	---	10.9398	10.1775	7.93412	9.2719	-0.762307	1.33778	0.0318536	0.000892268
1778265_at	YNR060W	YNR060W.S1	chrXIV:739950-742110 (+) // 100.0 //	Ferric reductase, reduces a specific subset of siderophore-bound iron prior to uptake by transporters; expression induced by low iron levels	FRE4	chr14	YNR060W	P53746	S000005343	---	NP_014458.1 // span:155-177,225-247,268-287,311-333,345-367 // numtm:5	7.5133	7.23947	5.85717	7.18955	-0.273832	1.33238	0.0617667	1.85008e-07
1777123_at	YLR228C	YLR228C.S1	chrXII:600020-602465 (-) // 100.0 //	Sterol regulatory element binding protein, regulates transcription of sterol biosynthetic genes; contains Zn[2]-Cys[6] binuclear cluster; homologous to Upc2p; relocates from intracellular membranes to perinuclear foci on sterol depletion	ECM22	chr12	YLR228C	Q05958	S000004218	---	---	8.60695	9.4251	7.84779	9.17917	0.818151	1.33138	5.58218e-06	2.53317e-08
1776626_at	YGL028C	YGL028C.S1	chrVII:441285-442914 (-) // 100.0 //	Cell wall protein with similarity to glucanases; may play a role in conjugation during mating based on its regulation by Ste12p	SCW11	chr7	YGL028C	P53189	S000002996	---	---	7.08039	7.67398	7.43409	8.76445	0.593586	1.33036	0.00192682	7.85771e-07
1776349_s_at	YLL066W-B	YLL066W-B.S1	chrXII:5604-5775 (+) // 100.0 //	---	---	chr12 /// chr14 /// chr2 /// chr4 /// chr8	YBL109W /// YDR544C /// YHR217C /// YLL066W-B /// YLR466C-B /// YNL338W	P38898 /// P53820 /// P89495 /// Q03057 /// Q8TGJ4 /// Q8TGJ7	S000001260 /// S000002150 /// S000002952 /// S000005282 /// S000028672 /// S000028686	---	---	8.92925	9.54986	6.71124	8.0405	0.620615	1.32927	0.0272133	0.000110389
1778286_at	YLR466C-B	YLR466C-B.S1	chrXII:5604-5775 (+) // 97.44 // /// chrXII:1071591-1071708 (-) // 100.0 //	---	---	chr12	YLR466C-B	Q8TGJ4	S000028686	---	---	9.2237	9.91926	7.13215	8.46133	0.695558	1.32918	0.0114972	7.02539e-05
1777629_at	YLR451W	YLR451W.S1	chrXII:1036089-1038750 (+) // 100.0 //	Zinc-finger transcription factor that regulates genes involved in branched chain amino acid biosynthesis and ammonia assimilation; positively regulated by alpha-isopropylmalate, an intermediate in leucine biosynthesis	LEU3	chr12	YLR451W	P08638	S000004443	---	---	8.53515	9.44921	8.46152	9.78825	0.914058	1.32672	3.59174e-07	6.4874e-09
1771172_at	YLR328W	YLR328W.S1	chrXII:784912-786118 (+) // 100.0 //	Nicotinic acid mononucleotide adenylyltransferase, involved in pathways of NAD biosynthesis, including the de novo, NAD(+) salvage, and nicotinamide riboside salvage pathways	NMA1	chr12	YLR328W	Q06178	S000004320	---	---	8.50731	9.24037	9.65146	10.9735	0.733053	1.32209	0.00880627	7.88142e-05
1777575_at	YJR115W	YJR115W.S1	chrX:639932-640442 (+) // 100.0 //	---	---	chr10	YJR115W	P47152	S000003876	---	---	9.99441	10.3226	6.77968	8.09096	0.328227	1.31127	0.0998933	5.4381e-06
1778907_at	YMR105C	YMR105C.S1	chrXIII:475895-477605 (-) // 100.0 //	Phosphoglucomutase, catalyzes the conversion from glucose-1-phosphate to glucose-6-phosphate, which is a key step in hexose metabolism; functions as the acceptor for a Glc-phosphotransferase	PGM2	chr13	YMR105C	P37012	S000004711	---	---	11.7653	11.9558	9.068	10.3769	0.190484	1.30888	0.407429	2.00691e-05
1776335_at	YLR100W	YLR100W.S1	chrXII:341810-342854 (+) // 100.0 //	3-keto sterol reductase, catalyzes the last of three steps required to remove two C-4 methyl groups from an intermediate in ergosterol biosynthesis; mutants are sterol auxotrophs	ERG27	chr12	YLR100W	Q12452	S000004090	---	---	11.33	11.7969	11.8413	13.137	0.466979	1.29578	0.000327532	1.26184e-08
1772785_at	YER037W	YER037W.S1	chrV:225887-226853 (+) // 100.0 //	Protein of unknown function, expression is induced by low phosphate levels and by inactivation of Pho85p	PHM8	chr5	YER037W	D3DLT6 /// P40025	S000000839	---	---	10.1691	10.3645	7.32333	8.60027	0.195384	1.27694	0.27827	2.41323e-06
1772992_s_at	YPL278C	YPL278C.S1	chrXV:1075782-1076085 (+) // 99.67 // /// chrXVI:15052-15355 (-) // 100.0 //	---	---	chr15 /// chr16	YOR389W /// YPL278C	Q08912 /// Q08990	S000005916 /// S000006199	---	NP_015034.1 // span:7-24 // numtm:1	9.53073	9.44144	7.99387	9.26126	-0.0892897	1.26738	0.695002	1.39357e-05
1773865_at	YLR141W	YLR141W.S1	chrXII:423683-424775 (+) // 100.0 //	Protein involved in transcription of rDNA by RNA polymerase I; transcription factor, member of UAF (upstream activation factor) family along with Rrn9p and Rrn10p	RRN5	chr12	YLR141W	Q02983	S000004131	---	---	7.65184	8.30738	7.44245	8.69929	0.655534	1.25684	0.06228	0.00154726
1775444_at	YOR177C	YOR177C.S1	chrXV:665785-667180 (-) // 100.0 //	Component of the meiotic outer plaque, a membrane-organizing center which is assembled on the cytoplasmic face of the spindle pole body during meiosis II and triggers the formation of the prospore membrane; potential Cdc28p substrate	MPC54	chr15	YOR177C	Q08550	S000005703	---	---	7.7923	7.77705	6.15823	7.41331	-0.0152432	1.25508	0.974285	0.00504822
1778104_at	YNL280C	YNL280C.S1	chrXIV:109094-110411 (-) // 100.0 //	C-14 sterol reductase, acts in ergosterol biosynthesis; mutants accumulate the abnormal sterol ignosterol (ergosta-8,14 dienol), and are viable under anaerobic growth conditions but inviable on rich medium under aerobic conditions	ERG24	chr14	YNL280C	P32462	S000005224	---	NP_014119.1 // span:12-34,72-94,107-129,149-171,246-263,278-297,309-328,377-399 // numtm:8	11.1547	11.116	10.4764	11.7277	-0.0386859	1.25132	0.875738	2.80773e-05
1772611_at	YLR404W	YLR404W.S1	chrXII:928741-929599 (+) // 100.0 //	Seipin protein involved in lipid droplet morphology, number, and size; proposed to be involved in lipid metabolism; related to the human BSCL2 which is associated with lipodystrophy	FLD1	chr12	YLR404W	Q06058	S000004396	---	NP_013508.1 // span:13-35,252-274 // numtm:2	8.36149	9.06085	8.98569	10.2336	0.69936	1.24787	7.10898e-05	1.43575e-07
1774057_at	YLR345W	YLR345W.S1	chrXII:820510-822040 (+) // 100.0 //	---	---	chr12	YLR345W	Q06137	S000004337	---	---	11.6268	12.2093	10.2892	11.5333	0.582502	1.24415	1.87404e-05	7.5127e-09
1775767_at	YLR093C	YLR093C.S1	chrXII:326513-327416 (-) // 100.0 //	v-SNARE component of the vacuolar SNARE complex involved in vesicle fusion; inhibits ATP-dependent Ca(2+) transport activity of Pmc1p in the vacuolar membrane	NYV1	chr12	YLR093C	Q12255	S000004083	---	NP_013194.2 // span:229-251 // numtm:1	10.9199	11.8154	10.5597	11.7893	0.895471	1.22962	1.02862e-05	2.50959e-07
1774926_at	YBR214W	YBR214W.S1	chrII:651409-652993 (+) // 100.0 //	One of two S. cerevisiae homologs (Sds23p and Sds24p) of the S. pombe Sds23 protein, which is implicated in APC/cyclosome regulation; involved in cell separation during budding; may play an indirect role in fluid-phase endocytosis	SDS24	chr2	YBR214W	P38314	S000000418	---	---	10.7164	11.2707	8.34483	9.57342	0.554225	1.22859	0.000165763	4.20856e-08
1776324_at	YER044C-A	YER044C-A.S1	chrV:238458-239773 (-) // 100.0 //	Meiosis-specific protein involved in double-strand break formation during meiotic recombination; required for chromosome synapsis and production of viable spores	MEI4	chr5	YER044C-A	D3DLU5 /// P29467	S000001954	---	---	4.67656	5.33217	5.20519	6.43218	0.65561	1.22699	0.00520785	2.35098e-05
1776766_at	YDL039C	YDL039C.S1	chrIV:381982-382330 (-) // 100.0 //	Pheromone-regulated protein, predicted to have one transmembrane segment; promoter contains Gcn4p binding elements	PRM7	chr4	YDL039C	Q12459	S000002197	---	---	9.00287	9.4885	7.80955	9.03211	0.485625	1.22256	0.00800286	2.22724e-06
1776948_at	YGL037C	YGL037C.S1	chrVII:427302-427953 (-) // 100.0 //	Nicotinamidase that converts nicotinamide to nicotinic acid as part of the NAD(+) salvage pathway, required for life span extension by calorie restriction; PNC1 expression responds to all known stimuli that extend replicative life span	PNC1	chr7	YGL037C	P53184	S000003005	---	---	12.6674	12.9684	10.7004	11.9154	0.301044	1.21501	0.0112942	3.67531e-08
1776914_at	YLR456W	YLR456W.S1	chrXII:1055067-1055682 (+) // 100.0 //	---	---	chr12	YLR456W	Q06199	S000004448	---	---	8.45135	9.09631	8.75044	9.96411	0.644964	1.21367	0.00264581	7.53272e-06
1774755_at	YLR427W	YLR427W.S1	chrXII:988424-990437 (+) // 100.0 //	Cytoplasmic protein of unknown function; induced in response to mycotoxin patulin; ubiquitinated protein similar to the human ring finger motif protein RNF10; predicted to be involved in repair of alkylated DNA due to interaction with MAG1	MAG2	chr12	YLR427W	Q06436	S000004419	---	---	9.67139	10.4798	9.37272	10.5846	0.808374	1.21189	7.61222e-05	8.73931e-07
1775018_at	YLL018C-A	YLL018C-A.S1	chrXII:108674-108971 (-) // 100.0 //	Protein required for cytochrome c oxidase assembly, located in the cytosol and mitochondrial intermembrane space; putative copper metallochaperone that delivers copper to cytochrome c oxidase; contains twin cysteine-x9-cysteine motifs	COX19	chr12	YLL018C-A	Q3E731	S000007245	---	---	10.4765	11.4348	9.2597	10.4711	0.958326	1.21143	1.53872e-06	7.93245e-08
1774246_at	YLR011W	YLR011W.S1	chrXII:169101-169677 (+) // 100.0 //	FMN-dependent NAD(P)H:quinone reductase, may be involved in quinone detoxification; expression elevated at low temperature; sequesters the Cin5p transcription factor in the cytoplasm in complex with the proteasome under reducing conditions	LOT6	chr12	YLR011W	Q07923	S000004001	---	---	9.56959	10.1979	9.90674	11.1129	0.628337	1.20612	1.87404e-05	1.8728e-08
1777580_at	YLR154C	YLR154C.S1	chrXII:447982-448315 (-) // 100.0 //	Ribonuclease H2 subunit, required for RNase H2 activity; related to human AGS3 that causes Aicardi-Goutieres syndrome	RNH203	chr12	YLR154C	Q12338	S000004144	---	---	10.48	10.9119	10.7984	11.9962	0.431842	1.19786	0.117899	0.000335057
1776978_at	YLR290C	YLR290C.S1	chrXII:717146-717980 (-) // 100.0 //	---	---	chr12	YLR290C	Q05892	S000004281	IPR013120 // Male sterility C-terminal // 0.0089	---	10.375	11.2508	9.59988	10.7965	0.87581	1.19662	2.36512e-05	6.4394e-07
1775754_at	YLL022C	YLL022C.S1	chrXII:99042-100200 (-) // 100.0 //	Non-essential component of the HAT-B histone acetyltransferase complex (Hat1p-Hat2p-Hif1p), localized to the nucleus; has a role in telomeric silencing	HIF1	chr12	YLL022C	Q12373	S000003945	---	---	9.55362	10.0464	9.77699	10.9723	0.492775	1.19534	0.000633104	8.39138e-08
1777524_at	YLR447C	YLR447C.S1	chrXII:1026852-1027890 (-) // 100.0 //	Subunit d of the five-subunit V0 integral membrane domain of vacuolar H+-ATPase (V-ATPase), an electrogenic proton pump found in the endomembrane system; stabilizes VO subunits; required for V1 domain assembly on the vacuolar membrane	VMA6	chr12	YLR447C	P32366	S000004439	---	---	11.2692	12.0411	11.5227	12.7156	0.771932	1.19295	1.68802e-07	2.25182e-09
1771212_at	YLR306W	YLR306W.S1	chrXII:744288-744853 (+) // 99.65 //	Enzyme that mediates the conjugation of Rub1p, a ubiquitin-like protein, to other proteins; related to E2 ubiquitin-conjugating enzymes	UBC12	chr12	YLR306W	P52491	S000004297	---	---	8.90017	9.53225	8.67211	9.86278	0.63208	1.19067	5.29506e-05	6.21148e-08
1776270_at	YLR211C	YLR211C.S1	chrXII:563793-564533 (-) // 100.0 //	---	---	chr12	YLR211C	Q05789	S000004201	---	---	9.21636	9.65183	8.7529	9.93987	0.435466	1.18697	0.000773035	3.53408e-08
1780183_at	YLR417W	YLR417W.S1	chrXII:955006-956707 (+) // 100.0 //	Component of the ESCRT-II complex; contains the GLUE (GRAM Like Ubiquitin binding in EAP45) domain which is involved in interactions with ESCRT-I and ubiquitin-dependent sorting of proteins into the endosome	VPS36	chr12	YLR417W	Q06696	S000004409	IPR007261 // Vacuolar protein sorting 36 // 4.9E-5	---	9.53269	10.2965	9.5012	10.6869	0.763802	1.18571	0.0341459	0.00264824
1778168_at	YLR085C	YLR085C.S1	chrXII:300673-301990 (-) // 100.0 //	Actin-related protein that binds nucleosomes; a component of the SWR1 complex, which exchanges histone variant H2AZ (Htz1p) for chromatin-bound histone H2A	ARP6	chr12	YLR085C	Q12509	S000004075	---	---	8.87027	9.8301	9.23962	10.4218	0.959834	1.18215	2.78445e-08	2.58581e-09
1770249_at	YLL049W	YLL049W.S1	chrXII:40664-41204 (+) // 100.0 //	Component of the dynactin complex, which is required for dynein activity; null mutant exhibits defects in nuclear migration and spindle orientation and has reduced affinity for alcian blue dye; has homology to mammalian dynactin subunit p24	LDB18	chr12	YLL049W	Q07887	S000003972	---	---	10.0498	10.3136	9.71742	10.8978	0.263834	1.18038	0.20499	2.55627e-05
1779548_at	YLR005W	YLR005W.S1	chrXII:160047-161433 (+) // 100.0 //	Component of the core form of RNA polymerase transcription factor TFIIH, which has both protein kinase and DNA-dependent ATPase/helicase activities and is essential for transcription and nucleotide excision repair; interacts with Tfb4p	SSL1	chr12	YLR005W	Q04673 /// Q6B237	S000003995	---	---	10.8075	11.4378	10.2191	11.3986	0.630285	1.17951	0.000160845	2.16835e-07
1778348_at	YLR021W	YLR021W.S1	chrXII:183621-184161 (+) // 100.0 //	Component of a heterodimeric Poc4p-Irc25p chaperone involved in assembly of alpha subunits into the 20S proteasome; may regulate formation of proteasome isoforms with alternative subunits under different conditions	IRC25	chr12	YLR021W	Q07951	S000004011	---	---	9.69615	10.5403	9.63533	10.8132	0.844167	1.17784	2.70012e-06	5.68132e-08
1771040_at	YLR189C	YLR189C.S1	chrXII:530798-534395 (-) // 100.0 //	UDP-glucose:sterol glucosyltransferase, conserved enzyme involved in synthesis of sterol glucoside membrane lipids; in contrast to ATG26 from P. pastoris, S. cerevisiae ATG26 is not involved in autophagy	ATG26	chr12	YLR189C	Q06321	S000004179	IPR002213 // UDP-glucuronosyl/UDP-glucosyltransferase // 8.0E-4	---	10.4607	11.3208	9.199	10.3741	0.860083	1.17505	9.78798e-06	2.50266e-07
1773271_at	YOR384W	YOR384W.S1	chrXV:1061561-1063646 (+) // 100.0 //	Putative ferric reductase with similarity to Fre2p; expression induced by low iron levels; the authentic, non-tagged protein is detected in highly purified mitochondria in high-throughput studies	FRE5	chr15	YOR384W	Q08908	S000005911	---	NP_015029.1 // span:162-184,224-246,266-288,312-334,349-368,375-392 // numtm:6	4.25525	4.50186	5.14937	6.3235	0.246606	1.17413	0.0929316	7.03615e-07
1773235_at	YLR460C	YLR460C.S1	chrIII:304357-305488 (-) // 94.08 // /// chrXII:1059754-1060885 (-) // 100.0 //	---	---	chr12	YLR460C	P54007	S000004452	IPR013154 // Alcohol dehydrogenase GroES-like // 1.9E-4	---	6.88281	7.09294	4.09385	5.26576	0.210131	1.17191	0.539515	0.00174386
1779168_at	YLR315W	YLR315W.S1	chrXII:764807-765269 (+) // 100.0 //	Non-essential kinetochore protein, subunit of the Ctf19 central kinetochore complex (Ctf19p-Mcm21p-Okp1p-Mcm22p-Mcm16p-Ctf3p-Chl4p-Mcm19p-Nkp1p-Nkp2p-Ame1p-Mtw1p)	NKP2	chr12	YLR315W	Q06162	S000004307	---	---	6.6053	7.34454	6.65027	7.82082	0.739238	1.17055	0.00155995	2.11617e-05
1770115_at	YLR313C	YLR313C.S1	chrXII:760356-762342 (-) // 100.0 //	Protein involved in shmoo formation and bipolar bud site selection; homologous to Spa2p, localizes to sites of polarized growth in a cell cycle dependent- and Spa2p-dependent manner, interacts with MAPKKs Mkk1p, Mkk2p, and Ste7p	SPH1	chr12	YLR313C	Q06160	S000004305	---	---	7.61212	7.99822	8.25865	9.42564	0.386098	1.16699	0.00797992	3.38133e-07
1776159_at	YLR097C	YLR097C.S1	chrXII:336231-337266 (-) // 100.0 //	Putative SCF-ubiquitin ligase F-box protein, based on both genetic and physical interactions and sequence similarity; identified in association with Cdc53p, Skp1p and Ubi4 in large and small-scale studies	HRT3	chr12	YLR097C	Q12347	S000004087	---	---	10.6807	11.2212	10.1096	11.2735	0.540434	1.16389	6.89165e-05	2.23963e-08
1772921_at	YLR352W	YLR352W.S1	chrXII:831114-833538 (+) // 100.0 //	---	---	chr12	YLR352W	Q06479	S000004344	IPR001611 // Leucine-rich repeat // 3.2	---	8.76533	9.48522	9.145	10.306	0.71988	1.16101	1.17164e-05	5.96252e-08
1772447_at	YLR251W	YLR251W.S1	chrXII:641465-642059 (+) // 100.0 //	Protein required for ethanol metabolism; induced by heat shock and localized to the inner mitochondrial membrane; homologous to mammalian peroxisomal membrane protein Mpv17	SYM1	chr12	YLR251W	Q06563	S000004241	---	---	9.57413	10.0293	8.49854	9.65674	0.45514	1.1582	0.0263609	1.85818e-05
1775739_at	YLR288C	YLR288C.S1	chrXII:713481-714906 (-) // 100.0 //	DNA damage and meiotic pachytene checkpoint protein; subunit of a heterotrimeric complex (Rad17p-Mec3p-Ddc1p) that forms a sliding clamp, loaded onto partial duplex DNA by a clamp loader complex; homolog of human and S. pombe Hus1	MEC3	chr12	YLR288C	Q02574 /// Q4VFT9	S000004279	---	---	9.2557	9.94152	9.09646	10.2509	0.685818	1.15448	1.81578e-05	6.11228e-08
1770128_at	YLR256W	YLR256W.S1	chrXII:646416-650925 (+) // 100.0 //	Zinc finger transcription factor involved in the complex regulation of gene expression in response to levels of heme and oxygen; the S288C sequence differs from other strain backgrounds due to a Ty1 insertion in the carboxy terminus	HAP1	chr12	YLR256W	P0CE41 /// P0CE42	S000004246	---	---	10.4695	10.637	9.3938	10.5454	0.167524	1.15164	0.118578	3.99685e-08
1771442_at	YLR376C	YLR376C.S1	chrXII:872824-873553 (-) // 100.0 //	Protein involved in a Rad51p-, Rad54p-dependent pathway for homologous recombination repair; deletion results in a mutator phenotype; deletion increases sensitivity to anticancer drugs oxaliplatin and cisplatin but not mitomycin C	PSY3	chr12	YLR376C	Q12318	S000004368	---	NP_013480.1 // span:89-111 // numtm:1	8.44534	9.20676	8.44943	9.59946	0.761413	1.15004	0.000229601	2.8316e-06
1771639_at	YLR410W	YLR410W.S1	chrXII:937538-940979 (+) // 100.0 //	Inositol hexakisphosphate (IP6) and inositol heptakisphosphate (IP7) kinase; IP7 production is important for phosphate signaling; involved in cortical actin cytoskeleton function, and invasive pseudohyphal growth analogous to S. pombe asp1	VIP1	chr12	YLR410W	Q06685	S000004402	---	---	10.1145	10.9214	10.4842	11.6307	0.806847	1.14648	4.29695e-07	9.33303e-09
1779910_at	YLR130C	YLR130C.S1	chrXII:402794-404063 (-) // 100.0 //	Low-affinity zinc transporter of the plasma membrane; transcription is induced under low-zinc conditions by the Zap1p transcription factor	ZRT2	chr12	YLR130C	Q12436	S000004120	---	NP_013231.1 // span:25-47,60-82,102-124,266-288,325-347,359-381,401-418 // numtm:7	9.76292	10.2818	8.93583	10.0822	0.518857	1.14636	0.0763127	0.000762123
1777610_at	YLR066W	YLR066W.S1	chrXII:267169-267724 (+) // 100.0 //	Subunit of signal peptidase complex (Spc1p, Spc2p, Spc3p, Sec11p), which catalyzes cleavage of N-terminal signal sequences of proteins targeted to the secretory pathway; homologous to mammalian SPC22/23	SPC3	chr12	YLR066W	Q12133	S000004056	---	NP_013167.1 // span:15-32 // numtm:1	10.339	10.9878	10.9324	12.0755	0.648841	1.14313	9.89433e-06	2.12958e-08
1773122_at	YLL043W	YLL043W.S1	chrXII:49936-51946 (+) // 100.0 //	Plasma membrane channel, member of major intrinsic protein (MIP) family; involved in efflux of glycerol and in uptake of acetic acid and the trivalent metalloids arsenite and antimonite; phosphorylated by Hog1p MAPK under acetate stress	FPS1	chr12	YLL043W	P23900	S000003966	---	NP_013057.1 // span:257-279,328-350,370-392,455-477,508-527 // numtm:5	10.8	11.4409	10.4853	11.6235	0.640837	1.13816	3.36873e-06	7.88763e-09
1770981_at	YIL121W	YIL121W.S1	chrIX:132240-133869 (+) // 100.0 //	Multidrug transporter of the major facilitator superfamily, required for resistance to quinidine, barban, cisplatin, and bleomycin; may have a role in potassium uptake	QDR2	chr9	YIL121W	P40474	S000001383	---	NP_012145.1 // span:62-84,99-121,128-147,153-175,188-210,215-237,300-322,337-359,411-433,438-460,473-492,502-524 // numtm:12	8.56629	8.01317	5.86186	6.99992	-0.553118	1.13806	0.25051	0.0254846
1775014_at	YML128C	YML128C.S1	chrXIII:15135-16677 (-) // 100.0 //	Protein of unknown function; mutant is defective in directing meiotic recombination events to homologous chromatids; the authentic, non-tagged protein is detected in highly purified mitochondria and is phosphorylated	MSC1	chr13	YML128C	Q03104	S000004597	---	---	12.8305	13.6946	9.04901	10.1863	0.864119	1.13729	0.000332686	1.90437e-05
1777667_s_at	YEL070W	YEL070W.S1	chrV:19588-21097 (+) // 100.0 // /// chrXIV:774791-776300 (-) // 98.94 //	Deletion suppressor of mpt5 mutation	DSF1	chr14 /// chr5	YEL070W /// YNR073C	D3DLI1 /// P39941	S000000796 /// S000005356	---	---	9.44767	8.73239	5.85102	6.98709	-0.715288	1.13607	0.0109316	0.00037244
1771177_at	YLR224W	YLR224W.S1	chrXII:586465-587575 (+) // 100.0 //	---	---	chr12	YLR224W	Q05947	S000004214	---	---	10.3942	11.3846	9.78463	10.92	0.990354	1.13533	0.000361111	8.36557e-05
1770567_at	YLR265C	YLR265C.S1	chrXII:674428-675457 (-) // 100.0 //	Protein involved in regulation of nonhomologous end joining; interacts with DNA ligase IV components Dnl4p and Lif1p; repressed by MAT heterozygosity; regulates cellular distribution of Lif1p	NEJ1	chr12	YLR265C	Q06148	S000004255	---	---	9.58604	10.3405	9.59084	10.7236	0.754506	1.13276	2.47695e-06	2.47429e-08
1777968_at	YLR072W	YLR072W.S1	chrXII:278862-280944 (+) // 100.0 //	---	---	chr12	YLR072W	Q08001	S000004062	---	NP_013173.1 // span:631-649 // numtm:1	9.70068	10.3961	9.42552	10.5526	0.695378	1.12704	0.00206259	2.44289e-05
1771013_at	YLR271W	YLR271W.S1	chrXII:682738-683563 (+) // 100.0 //	---	---	chr12	YLR271W	Q06152	S000004261	---	---	10.2683	10.784	8.37813	9.50502	0.515716	1.12689	0.0134003	2.39968e-05
1776485_at	YHL048W	YHL048W.S1	chrVIII:6399-7545 (+) // 100.0 //	Nuclear membrane protein, member of the DUP380 subfamily of conserved, often subtelomerically-encoded proteins; regulation suggests a potential role in the unfolded protein response	COS8	chr8	YHL048W	D3DKS3 /// P38723 /// P40588	S000001040	---	NP_011815.1 // span:46-63,73-95,241-263 // numtm:3	9.88699	10.4246	9.38695	10.5136	0.537636	1.1267	0.127113	0.00391763
1777925_at	YLL063C	YLL063C.S1	chrXII:14647-16072 (-) // 100.0 //	Acetyltransferase; catalyzes trichothecene 3-O-acetylation, suggesting a possible role in trichothecene biosynthesis	AYT1	chr12	YLL063C	Q12226	S000003986	---	---	8.39939	9.10141	8.52796	9.65063	0.702024	1.12268	0.0266958	0.00139645
1774891_at	YLR102C	YLR102C.S1	chrXII:342970-343768 (-) // 100.0 //	Subunit of the Anaphase-Promoting Complex/Cyclosome (APC/C), which is a ubiquitin-protein ligase required for degradation of anaphase inhibitors, including mitotic cyclins, during the metaphase/anaphase transition	APC9	chr12	YLR102C	Q12107	S000004092	---	---	9.0871	9.90751	8.40854	9.53083	0.820413	1.12229	2.12947e-05	5.64208e-07
1776961_at	YKL152C	YKL152C.S1	chrXI:163646-164390 (-) // 100.0 //	Tetrameric phosphoglycerate mutase, mediates the conversion of 3-phosphoglycerate to 2-phosphoglycerate during glycolysis and the reverse reaction during gluconeogenesis	GPM1	chr11	YKL152C	P00950	S000001635	---	---	14.202	14.1012	11.7689	12.8911	-0.100769	1.12214	0.54531	2.83543e-06
1779769_at	YLR450W	YLR450W.S1	chrXII:1032623-1035761 (+) // 100.0 //	One of two isozymes of HMG-CoA reductase that convert HMG-CoA to mevalonate, a rate-limiting step in sterol biosynthesis; overproduction induces assembly of peripheral ER membrane arrays and short nuclear-associated membrane stacks	HMG2	chr12	YLR450W	P12684 /// Q6B2D0	S000004442	---	NP_013555.1 // span:21-43,189-208,217-236,246-264,328-350,401-423,498-520 // numtm:7	9.78451	10.3946	8.51658	9.63735	0.610124	1.12077	0.0349073	0.00072588
1770372_at	YLR181C	YLR181C.S1	chrXII:516679-517672 (-) // 100.0 //	Multivesicular body (MVB) protein involved in endosomal protein sorting; regulates Vps4p activity by promoting its oligomerization; has an N-terminal Vps60- and Did2- binding domain, a linker region, and a C-terminal Vps4p binding domain	VTA1	chr12	YLR181C	Q06263	S000004171	---	---	9.80796	10.4034	10.1078	11.2258	0.595394	1.118	0.000341141	5.14066e-07
1776191_at	YLR281C	YLR281C.S1	chrXII:704494-704962 (-) // 100.0 //	---	---	chr12	YLR281C	Q05863	S000004271	IPR000352 // Class I peptide chain release factor // 5.1E-10	---	9.47322	10.0885	8.74036	9.85553	0.615322	1.11518	0.000110742	1.977e-07
1775137_s_at	YPL277C	YPL277C.S1	chrXV:1074210-1075733 (+) // 96.99 // /// chrXVI:15404-16868 (-) // 100.0 //	---	---	chr15 /// chr16	YOR389W /// YPL277C	Q08912 /// Q08989 /// Q08990	S000005916 /// S000006198	---	NP_015034.1 // span:7-24 // numtm:1 /// NP_015046.1 // span:7-24 // numtm:1	9.27168	9.11079	7.72829	8.84081	-0.160893	1.11252	0.508206	0.000151154
1770628_at	YLR018C	YLR018C.S1	chrXII:178705-179605 (-) // 100.0 //	Integral membrane protein of the nuclear pore; has an important role in maintaining the architecture of the pore complex	POM34	chr12	YLR018C	Q12445 /// Q6Q5L5	S000004008	---	---	9.56386	10.3451	9.88894	10.9984	0.78127	1.10948	1.14688e-07	2.58581e-09
1770889_at	YLL040C	YLL040C.S1	chrXII:54209-63644 (-) // 100.0 //	Protein of unknown function; heterooligomeric or homooligomeric complex; peripherally associated with membranes; homologous to human COH1; involved in sporulation, vacuolar protein sorting and protein-Golgi retention	VPS13	chr12	YLL040C	Q07878	S000003963	---	---	10.1182	11.035	10.1517	11.2591	0.916852	1.10735	2.63471e-06	2.20387e-07
1770352_at	YJL088W	YJL088W.S1	chrX:268793-269810 (+) // 100.0 //	Ornithine carbamoyltransferase (carbamoylphosphate:L-ornithine carbamoyltransferase), catalyzes the sixth step in the biosynthesis of the arginine precursor ornithine	ARG3	chr10	YJL088W	P05150	S000003624	---	---	11.1271	10.1781	8.90762	10.0142	-0.949033	1.10654	3.39208e-05	4.73451e-06
1776752_at	YLR361C	YLR361C.S1	chrXII:847386-849123 (-) // 100.0 //	Phosphoesterase involved in downregulation of the unfolded protein response, at least in part via dephosphorylation of Ire1p; dosage-dependent positive regulator of the G1/S phase transition through control of the timing of START	DCR2	chr12	YLR361C	Q05924	S000004353	---	NP_013465.1 // span:7-29 // numtm:1	9.12174	9.6495	8.7433	9.84482	0.527761	1.10152	0.000217214	1.00344e-07
1777640_at	YLL054C	YLL054C.S1	chrXII:32893-35203 (-) // 100.0 //	---	---	chr12	YLL054C	Q12244	S000003977	---	---	6.8832	7.77394	6.6407	7.74089	0.890738	1.10018	0.000268096	2.81785e-05
1774403_at	YLR177W	YLR177W.S1	chrXII:511055-512942 (+) // 100.0 //	---	---	chr12	YLR177W	Q06251	S000004167	---	---	10.6458	11.5743	9.68031	10.7794	0.928537	1.0991	2.55496e-06	2.64511e-07
1779440_at	YDL124W	YDL124W.S1	chrIV:240258-241197 (+) // 100.0 //	---	---	chr4	YDL124W	Q07551	S000002282	---	---	12.3727	12.1603	10.3555	11.4526	-0.212382	1.09711	0.324329	6.85448e-05
1772888_at	YLL048C	YLL048C.S1	chrXII:41278-46264 (-) // 100.0 //	Transporter of the ATP-binding cassette (ABC) family involved in bile acid transport; similar to mammalian bile transporters	YBT1	chr12	YLL048C	P32386	S000003971	---	NP_013052.1 // span:28-50,139-161,171-193,205-227,242-260,341-363,394-416,512-534,604-626,1019-1041,1106-1128,1183-1200,1204-1226,1287-1309 // numtm:14	9.83386	10.7843	10.1175	11.2131	0.950429	1.09562	5.77803e-05	9.51559e-06
1775971_at	YLR088W	YLR088W.S1	chrXII:316107-317952 (+) // 100.0 //	Subunit of the GPI (glycosylphosphatidylinositol):protein transamidase complex, removes the GPI-anchoring signal and attaches GPI to proteins in the ER	GAA1	chr12	YLR088W	P39012	S000004078	---	NP_013189.1 // span:20-42,351-373,393-415,454-476,537-556,578-600 // numtm:6	8.67624	9.24901	9.00427	10.0987	0.57277	1.09448	1.44929e-05	1.56275e-08
1771392_at	YLR214W	YLR214W.S1	chrXII:568568-570629 (+) // 100.0 //	Ferric reductase and cupric reductase, reduces siderophore-bound iron and oxidized copper prior to uptake by transporters; expression induced by low copper and iron levels	FRE1	chr12	YLR214W	P32791	S000004204	---	NP_013315.1 // span:7-29,147-169,214-236,260-279,292-314,329-346,367-389 // numtm:7	11.3265	11.6421	11.6206	12.7141	0.315564	1.09349	0.0512169	3.52222e-06
1775320_at	YLL003W	YLL003W.S1	chrXII:143199-146040 (+) // 100.0 //	Centrin (Cdc31p)-binding protein required for spindle pole body (SPB) duplication, localizes to the half-bridge of the SPB, required for progression through G(2)-M transition, has similarity to Xenopus laevis XCAP-C	SFI1	chr12	YLL003W	Q12369	S000003926	---	---	9.06894	9.66548	9.3137	10.4045	0.596537	1.09078	0.0111814	0.000102915
1778989_at	YOR079C	YOR079C.S1	chrXV:473476-474418 (-) // 100.0 //	Golgi membrane protein involved in manganese homeostasis; overproduction suppresses the sod1 (copper, zinc superoxide dismutase) null mutation	ATX2	chr15	YOR079C	Q12067	S000005605	---	NP_014722.1 // span:5-27,70-92,102-124,151-169,184-206,218-240,250-272,293-310 // numtm:8	8.3581	9.18443	9.6497	10.7376	0.826332	1.08789	0.000140089	6.67947e-06
1776875_at	YLR399C	YLR399C.S1	chrXII:919535-921596 (-) // 100.0 //	Protein involved in transcription initiation at TATA-containing promoters; associates with the basal transcription factor TFIID; contains two bromodomains; corresponds to the C-terminal region of mammalian TAF1; redundant with Bdf2p	BDF1	chr12	YLR399C	P35207 /// P35817	S000004391	---	---	11.5103	12.1866	10.5126	11.5991	0.67626	1.08646	0.000929851	8.8293e-06
1771580_at	YKL161C	YKL161C.S1	chrXI:149390-150692 (-) // 100.0 //	Protein kinase implicated in the Slt2p mitogen-activated (MAP) kinase signaling pathway; interacts with numerous components in the mating pheromone and CWI MAPK pathways; associates with Rlm1p	KDX1	chr11	YKL161C	P36005	S000001644	IPR001245 // Tyrosine protein kinase // 0.0023	---	6.50925	7.44715	6.61228	7.69806	0.937897	1.08577	4.42142e-06	5.77553e-07
1773444_at	YFR015C	YFR015C.S1	chrVI:174256-176383 (-) // 100.0 //	Glycogen synthase with similarity to Gsy2p, the more highly expressed yeast homolog; expression induced by glucose limitation, nitrogen starvation, environmental stress, and entry into stationary phase	GSY1	chr6	YFR015C	P23337	S000001911	IPR001296 // Glycosyl transferase, group 1 // 1.9E-5	---	11.393	11.8425	8.64039	9.72603	0.449524	1.08564	0.0379533	7.02539e-05
1773671_at	YLR407W	YLR407W.S1	chrXII:932965-933655 (+) // 100.0 //	---	---	chr12	YLR407W	Q06070	S000004399	---	---	9.71912	10.6276	9.45347	10.5379	0.90849	1.08443	1.18977e-05	1.14165e-06
1779805_at	YLR350W	YLR350W.S1	chrXII:828728-829379 (+) // 100.0 //	Evolutionarily conserved protein, similar to Orm1p, required for resistance to agents that induce unfolded protein response; Orm1p and Orm2p together control membrane biogenesis by coordinating lipid homeostasis with protein quality control	ORM2	chr12	YLR350W	Q06144	S000004342	---	NP_013454.1 // span:80-99,114-136,157-174,179-198 // numtm:4	12.5944	13.2891	11.497	12.5813	0.694625	1.08434	1.12899e-06	8.97913e-09
1770739_at	YLR166C	YLR166C.S1	chrXII:495430-498046 (-) // 100.0 //	Essential 100kDa subunit of the exocyst complex (Sec3p, Sec5p, Sec6p, Sec8p, Sec10p, Sec15p, Exo70p, and Exo84p), which has the essential function of mediating polarized targeting of secretory vesicles to active sites of exocytosis	SEC10	chr12	YLR166C	Q06245	S000004156	---	---	8.4889	9.34069	8.78919	9.87234	0.851787	1.08315	3.84307e-06	1.919e-07
1770506_at	YIL162W	YIL162W.S1	chrIX:37384-38983 (+) // 100.0 //	Invertase, sucrose hydrolyzing enzyme; a secreted, glycosylated form is regulated by glucose repression, and an intracellular, nonglycosylated enzyme is produced constitutively	SUC2	chr9	YIL162W	P00724 /// P10594 /// P10595 /// P10596 /// P10597 /// Q65C74	S000001424	---	---	10.4773	11.3344	11.0615	12.1439	0.857116	1.08238	9.09205e-06	5.0358e-07
1769988_at	YNR067C	YNR067C.S1	chrXIV:755745-759099 (-) // 100.0 //	Daughter cell-specific secreted protein with similarity to glucanases, degrades cell wall from the daughter side causing daughter to separate from mother	DSE4	chr14	YNR067C	P53753	S000005350	---	---	6.26529	7.06664	7.41498	8.49519	0.801349	1.08021	0.000170635	6.63278e-06
1779881_at	YLR318W	YLR318W.S1	chrXII:766541-769196 (+) // 100.0 //	Reverse transcriptase subunit of the telomerase holoenzyme, essential for telomerase core catalytic activity, involved in other aspects of telomerase assembly and function; mutations in human homolog are associated with aplastic anemia	EST2	chr12	YLR318W	Q06163 /// Q0P7B9 /// Q0P7C0 /// Q0P7C1 /// Q0P7C2 /// Q0P7C3 /// Q0P7C4 /// Q0P7C5 /// Q0P7C6 /// Q0P7C7 /// Q0P7C8 /// Q0P7D0 /// Q0P7D1	S000004310	---	---	7.135	7.60044	7.19442	8.27331	0.465431	1.07889	0.0929316	0.00082183
1770836_at	YLR433C	YLR433C.S1	chrXII:1004343-1006005 (-) // 100.0 //	Calcineurin A; one isoform (the other is CMP2) of the catalytic subunit of calcineurin, a Ca++/calmodulin-regulated protein phosphatase which regulates Crz1p (a stress-response transcription factor), the other calcineurin subunit is CNB1	CNA1	chr12	YLR433C	P23287	S000004425	---	---	8.58734	9.39574	8.83478	9.91264	0.808399	1.07786	1.33416e-05	4.33889e-07
1778243_at	YLR414C	YLR414C.S1	chrXII:953349-954141 (-) // 100.0 //	Putative protein of unknown function; localizes to bud and cytoplasm; co-localizes with Sur7p in punctate patches in the plasma membrane; null mutant displays decreased thermotolerance; transcription induced on cell wall damage	PUN1	chr12	YLR414C	Q06991	S000004406	---	NP_013518.1 // span:5-27,139-161,176-198,219-241 // numtm:4	11.8057	12.7215	11.2176	12.2953	0.915816	1.07771	0.0365597	0.0183354
1772344_at	YLR246W	YLR246W.S1	chrXII:627119-628199 (+) // 100.0 //	Subunit of a palmitoyltransferase, composed of Erf2p and Shr5p, that adds a palmitoyl lipid moiety to heterolipidated substrates such as Ras1p and Ras2p through a thioester linkage; mutants partially mislocalize Ras2p to the vacuole	ERF2	chr12	YLR246W	Q06551	S000004236	---	NP_013347.1 // span:76-93,108-125,219-241,251-273 // numtm:4	10.1585	11.0674	8.81625	9.8837	0.908925	1.06746	3.02134e-07	3.51808e-08
1771416_at	YOR389W	YOR389W.S1	chrXV:1074210-1076085 (+) // 100.0 // /// chrXVI:15052-16868 (-) // 94.4 //	---	---	chr15	YOR389W	Q08912 /// Q08990	S000005916	---	NP_015034.1 // span:7-24 // numtm:1	8.76666	8.54881	7.31166	8.37752	-0.217849	1.06586	0.445271	0.00100848
1777316_at	YLR078C	YLR078C.S1	chrXII:285736-286469 (-) // 99.73 //	v-SNARE (vesicle specific SNAP receptor), localized to the endoplasmic reticulum membrane and necessary for vesicular transport from the ER to the Golgi	BOS1	chr12	YLR078C	P25385	S000004068	---	NP_013179.1 // span:223-240 // numtm:1	10.1979	11.0373	10.2741	11.3386	0.839436	1.06451	4.21109e-07	2.30083e-08
1772064_at	YLR368W	YLR368W.S1	chrXII:857538-859335 (+) // 100.0 //	F-box protein; associates with mitochondria and has a role in mitochondrial fusion; stimulates nuclear export of specific mRNAs; promotes ubiquitin-mediated degradation of Gal4p in some strains	MDM30	chr12	YLR368W	Q05930	S000004360	---	---	10.0301	10.8606	9.05119	10.115	0.830536	1.06386	1.48206e-07	8.01383e-09
1770093_at	YLR001C	YLR001C.S1	chrXII:151387-153976 (-) // 100.0 //	---	---	chr12	YLR001C	Q07895	S000003991	---	NP_013101.1 // span:761-783 // numtm:1	9.76004	10.1841	8.47453	9.53831	0.42404	1.06379	0.00777889	2.19921e-06
1774546_at	YLR135W	YLR135W.S1	chrXII:413281-415528 (+) // 100.0 //	Endonuclease involved in processing DNA during recombination and repair; cleaves branched structures in a complex with Slx1p; involved in Rad1p/Rad10p-dependent removal of 3'-nonhomologous tails during DSBR via single-strand annealing	SLX4	chr12	YLR135W	Q12098	S000004125	---	---	9.38858	10.3873	8.77123	9.83426	0.998699	1.06303	2.84833e-06	8.58215e-07
1771810_at	YLR049C	YLR049C.S1	chrXII:243886-245173 (-) // 100.0 //	---	---	chr12	YLR049C	Q12110	S000004039	---	---	8.9798	9.82844	9.96885	11.0319	0.848636	1.06303	2.64749e-06	1.53238e-07
1779973_at	YKR091W	YKR091W.S1	chrXI:611448-611907 (+) // 100.0 //	Cytoplasmic protein that, when overexpressed, suppresses the lethality of a rad53 null mutation; potential Cdc28p substrate	SRL3	chr11	YKR091W	P36167	S000001799	---	---	10.2495	10.4331	9.48409	10.5467	0.183657	1.06261	0.399603	9.35256e-05
1770400_at	YLR248W	YLR248W.S1	chrXII:634253-636086 (+) // 100.0 //	Protein kinase involved in the response to oxidative and osmotic stress; identified as suppressor of S. pombe cell cycle checkpoint mutations	RCK2	chr12	YLR248W	P38623	S000004238	IPR001245 // Tyrosine protein kinase // 5.5E-7 /// IPR001245 // Tyrosine protein kinase // 0.0031	---	11.8639	12.7255	10.7959	11.8565	0.861634	1.06064	1.48858e-06	9.65044e-08
1777553_s_at	YFL065C	YFL065C.S1	chrIV:1526813-1527102 (+) // 92.23 // /// chrV:571639-571928 (+) // 91.91 // /// chrVII:1085717-1086006 (+) // 91.59 // /// chrVIII:558328-558637 (+) // 98.06 // /// chrXII:1073012-1073301 (+) // 92.23 // /// chrXV:1085977-1086266 (+) // 92.23 // /// chrXVI:943875-944184 (+) // 99.68 // /// chrII:4193-4502 (-) // 98.06 // /// chrIX:5351-5640 (-) // 92.56 // /// chrVI:3029-3338 (-) // 100.0 // ///…	Helicase encoded by the Y' element of subtelomeric regions, highly expressed in the mutants lacking the telomerase component TLC1; potentially phosphorylated by Cdc28p /// Helicase encoded by the Y' element of subtelomeric regions, highly expressed in the mutants lacking the telomerase component TLC1; potentially phosphorylated by Cdc28p; induced by treatment with 8-methoxypsoralen and UVA irradi…	YRF1-1 /// YRF1-2 /// YRF1-3 /// YRF1-5 /// YRF1-6 /// YRF1-7 /// YRF1-8	chr10 /// chr12 /// chr13 /// chr14 /// chr15 /// chr16 /// chr2 /// chr4 /// chr5 /// chr6 /// chr7 /// chr8 /// chr9	YBL111C /// YDR545W /// YER190W /// YFL065C /// YGR296W /// YHL049C /// YHR218W /// YIL177C /// YJL225C /// YLL066C /// YLL067C /// YLR467W /// YML133C /// YNL339C /// YOR396W /// YPL283C /// YPR203W	D3DKS1 /// D3DLH2 /// D3DM99 /// O93804 /// P24088 /// P38722 /// P38899 /// P40105 /// P40434 /// P40889 /// P43539 /// P53345 /// P53819 /// Q03099 /// Q05299 /// Q07888 /// Q08994 /// Q3E7Y5 /// Q99208	S000000992 /// S000001041 /// S000001261 /// S000001439 /// S000001829 /// S000002151 /// S000002953 /// S000003528 /// S000003760 /// S000003989 /// S000003990 /// S000004459 /// S000004602 /// S000005283 /// S000006204 /// S000006407 /// S000007526	IPR011545 // DEAD/DEAH box helicase, N-terminal // 6.4E-8 /// IPR011545 // DEAD/DEAH box helicase, N-terminal // 4.0E-8 /// IPR011545 // DEAD/DEAH box helicase, N-terminal // 3.7E-8	---	8.63208	8.46753	7.46561	8.52448	-0.164551	1.05887	0.285196	3.26342e-06
1777620_at	YLL021W	YLL021W.S1	chrXII:100945-105346 (+) // 100.0 //	Component of the polarisome, which functions in actin cytoskeletal organization during polarized growth; acts as a scaffold for Mkk1p and Mpk1p cell wall integrity signaling components; potential Cdc28p substrate	SPA2	chr12	YLL021W	P23201	S000003944	---	---	9.21184	10.1688	9.88312	10.9418	0.956983	1.05872	1.08615e-07	1.93035e-08
1772051_at	YEL011W	YEL011W.S1	chrV:133119-135234 (+) // 100.0 //	Glycogen branching enzyme, involved in glycogen accumulation; green fluorescent protein (GFP)-fusion protein localizes to the cytoplasm in a punctate pattern	GLC3	chr5	YEL011W	D3DLN8 /// P32775	S000000737	---	---	13.1865	13.2853	9.47449	10.5314	0.0988226	1.05689	0.600618	1.65314e-05
1772145_at	YLR371W	YLR371W.S1	chrXII:862712-866783 (+) // 100.0 //	GDP/GTP exchange protein (GEP) for Rho1p and Rho2p; mutations are synthetically lethal with mutations in rom1, which also encodes a GEP	ROM2	chr12	YLR371W	P51862	S000004363	---	---	9.38157	10.2511	9.0705	10.126	0.869574	1.05548	5.38887e-06	4.33889e-07
1771731_at	YLR436C	YLR436C.S1	chrXII:1007417-1011242 (-) // 100.0 //	Putative protein of unknown function; may play a role in cell wall biosynthesis, mutants have abormal relative levels of mannose and glucose and have Gap1p sorting and transport defects; (GFP)-fusion protein localizes to the cytoplasm	ECM30	chr12	YLR436C	Q06673	S000004428	---	---	8.32983	9.1639	8.49204	9.54534	0.834071	1.05331	3.96941e-07	2.26159e-08
1769691_at	YLR089C	YLR089C.S1	chrXII:318237-320016 (-) // 100.0 //	Alanine transaminase (glutamic pyruvic transaminase); involved in alanine biosynthetic and catabolic processes; the authentic, non-tagged protein is detected in highly purified mitochondria in high-throughput studies	ALT1	chr12	YLR089C	P52893	S000004079	---	---	10.42	11.2963	10.6691	11.7199	0.876327	1.05083	0.000117565	1.42885e-05
1777749_at	YLL031C	YLL031C.S1	chrXII:77150-80204 (-) // 100.0 //	ER membrane localized phosphoryltransferase that adds phosphoethanolamine onto the third mannose residue of the glycosylphosphatidylinositol (GPI) anchor precursor; similar to human PIG-O protein	GPI13	chr12	YLL031C	Q07830	S000003954	IPR002591 // Type I phosphodiesterase/nucleotide pyrophosphatase // 6.9E-7	NP_013069.1 // span:34-53,455-477,484-506,516-535,556-578,582-601,686-708,718-740,760-782,804-826,905-927,942-964,981-1003 // numtm:13	8.56251	9.33419	9.05746	10.1073	0.771688	1.04981	6.0103e-06	1.53238e-07
1770891_at	YLR165C	YLR165C.S1	chrXII:494495-495260 (-) // 100.0 //	Pseudouridine synthase, catalyzes only the formation of pseudouridine (Psi)-2819 in mitochondrial 21S rRNA; not essential for viability	PUS5	chr12	YLR165C	Q06244	S000004155	---	---	9.78877	10.4565	9.28583	10.3346	0.66772	1.04873	0.00339173	7.014e-05
1777800_at	YLR128W	YLR128W.S1	chrXII:398626-399434 (+) // 99.75 //	Scaffold-type E3 ligase required for cullin neddylation and ubiquitin ligase activation; contains a ubiquitin-binding domain (UBA) for ubiquitin and Nedd8 (Rub1p) interaction and a PONY domain involved in cullin binding and neddylation	DCN1	chr12	YLR128W	Q12395	S000004118	---	---	8.52146	9.30661	8.19312	9.24176	0.785151	1.04864	6.43769e-06	1.977e-07
1775402_at	YHR136C	YHR136C.S1	chrVIII:374656-375103 (-) // 100.0 //	Protein with similarity to cyclin-dependent kinase inhibitors; downregulates low-affinity phosphate transport during phosphate limitation; overproduction suppresses a plc1 null mutation; GFP-fusion protein localizes to the cytoplasm	SPL2	chr8	YHR136C	D3DL85 /// P38839	S000001178	---	---	7.6605	7.97724	8.1906	9.23796	0.316739	1.04737	0.177904	0.000266479
1779219_at	YLR025W	YLR025W.S1	chrXII:194452-195175 (+) // 100.0 //	One of four subunits of the endosomal sorting complex required for transport III (ESCRT-III); involved in the sorting of transmembrane proteins into the multivesicular body (MVB) pathway; recruited from the cytoplasm to endosomal membranes	SNF7	chr12	YLR025W	P39929 /// Q6Q5C4	S000004015	---	---	11.1589	11.9583	10.7171	11.7635	0.799351	1.04643	2.26226e-06	8.39138e-08
1775347_at	YLR209C	YLR209C.S1	chrXII:560798-561734 (-) // 100.0 //	Purine nucleoside phosphorylase, specifically metabolizes inosine and guanosine nucleosides; involved in the nicotinamide riboside salvage pathway	PNP1	chr12	YLR209C	Q05788	S000004199	---	---	9.6381	10.183	10.3573	11.4018	0.544853	1.04455	0.0002557	2.98007e-07
1777027_at	YLR375W	YLR375W.S1	chrXII:871695-872727 (+) // 100.0 //	Zinc-finger protein of unknown function, possibly involved in pre-tRNA splicing and in uptake of branched-chain amino acids	STP3	chr12	YLR375W	Q05937	S000004367	---	---	11.0348	11.4888	10.049	11.0916	0.453981	1.04258	0.0582797	0.000297618
1779836_at	YGR060W	YGR060W.S1	chrVII:610567-611497 (+) // 100.0 //	C-4 methyl sterol oxidase, catalyzes the first of three steps required to remove two C-4 methyl groups from an intermediate in ergosterol biosynthesis; mutants accumulate the sterol intermediate 4,4-dimethylzymosterol	ERG25	chr7	YGR060W	P53045 /// Q6Q5Q1	S000003292	---	NP_011574.1 // span:39-61 // numtm:1	13.2208	12.9411	12.21	13.2509	-0.279728	1.0409	0.18909	0.000111636
1771831_at	YLR430W	YLR430W.S1	chrXII:993430-1000126 (+) // 100.0 //	Presumed helicase required for RNA polymerase II transcription termination and processing of RNAs; homolog of Senataxin which causes Ataxia-Oculomotor Apraxia 2 and a dominant form of amyotrophic lateral sclerosis	SEN1	chr12	YLR430W	Q00416 /// Q7LIE9	S000004422	---	---	9.21632	10.0552	9.75977	10.8005	0.838893	1.04072	2.36001e-05	1.65923e-06
1771390_at	YLR274W	YLR274W.S1	chrXII:691556-693884 (+) // 100.0 //	Component of the hexameric MCM complex, which is important for priming origins of DNA replication in G1 and becomes an active ATP-dependent helicase that promotes DNA melting and elongation when activated by Cdc7p-Dbf4p in S-phase	MCM5	chr12	YLR274W	P29496	S000004264	IPR011704 // ATPase associated with various cellular activities, AAA-5 // 5.8E-4	---	8.49921	9.16253	8.93074	9.97133	0.663323	1.04058	1.44929e-05	9.45748e-08
1773973_at	YLR353W	YLR353W.S1	chrXII:834350-836162 (+) // 100.0 //	Protein involved in bud-site selection; diploid mutants display a unipolar budding pattern instead of the wild-type bipolar pattern, and bud at the proximal pole	BUD8	chr12	YLR353W	P41698	S000004345	---	NP_013457.1 // span:516-538,578-600 // numtm:2	9.21378	9.67525	9.57807	10.6131	0.461471	1.03507	0.00240389	1.05553e-06
1770340_at	YLL058W	YLL058W.S1	chrXII:23568-25296 (+) // 100.0 //	---	---	chr12	YLL058W	Q12198	S000003981	---	---	8.87071	9.45677	8.82502	9.85999	0.586058	1.03497	0.113966	0.00971285
1770556_at	YLL038C	YLL038C.S1	chrXII:65773-66517 (-) // 100.0 //	Protein of unknown function, contains an N-terminal epsin-like domain; proposed to be involved in the trafficking of Arn1p in the absence of ferrichrome	ENT4	chr12	YLL038C	Q07872	S000003961	---	---	8.75539	9.30881	7.77823	8.81272	0.553427	1.03449	0.10107	0.00517457
1773479_at	YLR423C	YLR423C.S1	chrXII:971913-973167 (-) // 100.0 //	Scaffold protein responsible for phagophore assembly site organization; regulatory subunit of an autophagy-specific complex that includes Atg1p and Atg13p; stimulates Atg1p kinase activity	ATG17	chr12	YLR423C	Q06410	S000004415	---	---	8.94165	9.37992	8.06139	9.09495	0.438273	1.03356	0.0109659	7.49359e-06
1779099_at	YLR095C	YLR095C.S1	chrXII:329677-332116 (-) // 100.0 //	Member of a complex (Isw1b) with Isw1p and Ioc4p that exhibits nucleosome-stimulated ATPase activity and acts within coding regions to coordinate transcription elongation with termination and processing, contains a PHD finger motif	IOC2	chr12	YLR095C	Q12072	S000004085	---	---	8.30448	8.6791	8.61024	9.6311	0.374613	1.02085	0.023794	7.28227e-06
1779199_at	YLR263W	YLR263W.S1	chrXII:670341-672825 (+) // 100.0 //	Protein component of the axial elements of the synaptonemal complex, involved in chromosome segregation during the first meiotic division; interacts with Hop1p; required for wild-type levels of Mek1p kinase activity	RED1	chr12	YLR263W	P14291	S000004253	---	---	7.6386	8.4111	7.85806	8.87803	0.772499	1.01998	6.18151e-05	2.54292e-06
1772048_at	YLR337C	YLR337C.S1	chrXII:802652-805106 (-) // 100.0 //	Proline-rich actin-associated protein involved in cytoskeletal organization and cytokinesis; related to mammalian Wiskott-Aldrich syndrome protein (WASP)-interacting protein (WIP)	VRP1	chr12	YLR337C	P37370 /// Q07229	S000004329	---	---	8.16398	9.15047	8.3578	9.37681	0.986486	1.01902	1.14984e-07	4.00839e-08
1775417_at	YLR192C	YLR192C.S1	chrXII:538793-539591 (-) // 100.0 //	Dual function protein involved in translation initiation as a substoichiometric component (eIF3j) of translation initiation factor 3 (eIF3) and required for processing of 20S pre-rRNA; binds to eIF3 subunits Rpg1p and Prt1p and 18S rRNA	HCR1	chr12	YLR192C	Q05775	S000004182	---	---	10.9084	11.7482	11.9399	12.9531	0.839798	1.01313	3.78832e-06	3.20598e-07
1772336_at	YLR056W	YLR056W.S1	chrXII:253861-254959 (+) // 100.0 //	C-5 sterol desaturase, catalyzes the introduction of a C-5(6) double bond into episterol, a precursor in ergosterol biosynthesis; mutants are viable, but cannot grow on non-fermentable carbon sources	ERG3	chr12	YLR056W	P32353	S000004046	---	NP_013157.1 // span:96-118,139-161,181-203 // numtm:3	12.5808	12.7305	12.5102	13.5207	0.14972	1.01054	0.548412	0.000430644
1773974_at	YLR273C	YLR273C.S1	chrXII:689084-691031 (-) // 100.0 //	Putative targeting subunit for the type-1 protein phosphatase Glc7p that tethers it to the Gsy2p glycogen synthase	PIG1	chr12	YLR273C	Q06216 /// Q66R48	S000004263	IPR005036 // Putative phosphatase regulatory subunit // 1.3E-4	---	8.39265	8.4371	8.0743	9.08392	0.0444497	1.00961	0.822434	2.44167e-05
1770736_at	YLR396C	YLR396C.S1	chrXII:910234-912310 (-) // 100.0 //	ATP-binding protein that is a subunit of the HOPS complex and of the CORVET tethering complex; essential for protein sorting, vesicle docking and fusion at the vacuole	VPS33	chr12	YLR396C	P20795	S000004388	---	---	7.89343	8.48438	8.04085	9.0475	0.590951	1.00665	0.00251997	1.98509e-05
1777286_s_at	YAR071W	YAR071W.S1	chrI:225450-226854 (+) // 100.0 // /// chrVIII:552098-553502 (+) // 99.72 //	One of three repressible acid phosphatases, a glycoprotein that is transported to the cell surface by the secretory pathway; induced by phosphate starvation and coordinately regulated by PHO4 and PHO2 /// One of three repressible acid phosphatases, a glycoprotein that is transported to the cell surface by the secretory pathway; nearly identical to Pho11p; upregulated by phosphate starvation	PHO11 /// PHO12	chr1 /// chr8	YAR071W /// YHR215W	D3DLH0 /// P35842 /// P38693	S000000094 /// S000001258	---	---	9.3952	8.94164	9.16817	10.169	-0.45356	1.00086	0.00886633	1.01718e-05
Down in solid and in liquid (# 21)
Probe Set ID	Transcript ID Array Design	Representative Public ID	Alignments	Gene Title	Gene Symbol	Chromosomal Location	Ensembl	SwissProt	SGD accession number	InterPro	Trans Membrane	Estimate WT solid	Estimate flo11 solid	Estimate WT liquid	Estimate flo11 liquid	Log-ratio flo11 / WT solid	Log-ratio flo11 / wt liquid	p-value (corr) flo11 / WT solid	p-value (corr) flo11 / WT liquid
1773183_at	YIR019C	YIR019C.S1	chrIX:389568-393672 (-) // 100.0 //	GPI-anchored cell surface glycoprotein (flocculin) required for pseudohyphal formation, invasive growth, flocculation, and biofilms; transcriptionally regulated by the MAPK pathway (via Ste12p and Tec1p) and the cAMP pathway (via Flo8p)	MUC1	chr9	YIR019C	P08640	S000001458	---	NP_012284.1 // span:5-27 // numtm:1	13.0783	5.02355	13.3155	5.36253	-8.05479	-7.95298	1.55769e-14	1.8792e-14
1775057_at	YPL187W	YPL187W.S1	chrXVI:193646-194144 (+) // 100.0 //	Mating pheromone alpha-factor, made by alpha cells; interacts with mating type a cells to induce cell cycle arrest and other responses leading to mating; also encoded by MF(ALPHA)2, although MF(ALPHA)1 produces most alpha-factor	MF(ALPHA)1	chr16	YPL187W	P01149 /// Q02436	S000006108	---	---	13.9933	5.98004	13.5076	4.38895	-8.01327	-9.11867	5.74793e-10	8.81561e-11
1770381_at	YGL089C	YGL089C.S1	chrVII:344793-345156 (-) // 100.0 //	Mating pheromone alpha-factor, made by alpha cells; interacts with mating type a cells to induce cell cycle arrest and other responses leading to mating; also encoded by MF(ALPHA)1, which is more highly expressed than MF(ALPHA)2	MF(ALPHA)2	chr7	YGL089C	P32435	S000003057	---	---	12.6764	5.13085	11.1281	5.14948	-7.54551	-5.97866	0.000349522	0.00203072
1778862_s_at	YCL066W	YCL066W.S1	chrIII:200437-200965 (+) // 100.0 // /// chrIII:13281-13809 (+) // 100.0 //	Silenced copy of ALPHA1 at HML, encoding a transcriptional coactivator involved in the regulation of mating-type alpha-specific gene expression /// Transcriptional co-activator involved in regulation of mating-type-specific gene expression; targets the transcription factor Mcm1p to the promoters of alpha-specific genes; one of two genes encoded by the MATalpha mating type cassette	HMLALPHA1 /// MATALPHA1	chr3	YCL066W /// YCR040W	P01365	S000000571 /// S000000636	---	---	10.5927	4.27502	10.5418	4.4841	-6.31773	-6.05767	3.39683e-12	6.28779e-12
1773284_at	YJR004C	YJR004C.S1	chrX:442901-444854 (-) // 100.0 //	Alpha-agglutinin of alpha-cells, binds to Aga1p during agglutination, N-terminal half is homologous to the immunoglobulin superfamily and contains binding site for a-agglutinin, C-terminal half is highly glycosylated and contains GPI anchor	SAG1	chr10	YJR004C	P20840	S000003764	IPR008440 // Candida agglutinin-like // 3.3E-4	NP_012537.1 // span:630-649 // numtm:1	12.7118	8.89014	10.5354	7.90093	-3.82163	-2.63451	0.000264372	0.00446365
1772134_at	YKL178C	YKL178C.S1	chrXI:113219-114632 (-) // 100.0 //	Receptor for a factor pheromone, couples to MAP kinase cascade to mediate pheromone response; transcribed in alpha cells and required for mating by alpha cells, ligand bound receptors endocytosed and recycled to the plasma membrane; GPCR	STE3	chr11	YKL178C	P06783	S000001661	---	NP_012743.1 // span:5-24,31-53,75-97,117-139,161-183,206-228,265-287 // numtm:7	11.045	7.69832	10.941	7.95531	-3.34672	-2.98565	0.000285917	0.000644195
1778591_at	YNR044W	YNR044W.S1	chrXIV:703700-705878 (+) // 100.0 //	Anchorage subunit of a-agglutinin of a-cells, highly O-glycosylated protein with N-terminal secretion signal and C-terminal signal for addition of GPI anchor to cell wall, linked to adhesion subunit Aga2p via two disulfide bonds	AGA1	chr14	YNR044W	P32323	S000005327	---	---	10.9601	8.53578	9.60775	7.60813	-2.42431	-1.99962	4.18901e-06	1.74408e-05
1778847_at	YJR153W	YJR153W.S1	chrX:722805-723891 (+) // 100.0 //	Endo-polygalacturonase, pectolytic enzyme that hydrolyzes the alpha-1,4-glycosidic bonds in the rhamnogalacturonan chains in pectins	PGU1	chr10	YJR153W	P47180 /// Q6Q5G4	S000003914	---	---	8.34153	6.29472	8.27663	7.00103	-2.0468	-1.27561	1.05157e-05	0.000633215
1779019_at	YHL024W	YHL024W.S1	chrVIII:56646-58788 (+) // 100.0 //	Putative RNA-binding protein required for the expression of early and middle sporulation genes	RIM4	chr8	YHL024W	D3DKU4 /// P38741 /// Q6Q5G0	S000001016	---	---	8.57452	6.55276	6.67993	5.51297	-2.02175	-1.16696	4.57176e-06	0.000583339
1771752_at	YCL027W	YCL027W.S1	chrIII:71802-73341 (+) // 100.0 //	Membrane protein localized to the shmoo tip, required for cell fusion; expression regulated by mating pheromone; proposed to coordinate signaling, fusion, and polarization events required for fusion; potential Cdc28p substrate	FUS1	chr3	YCL027W	P11710	S000000532	IPR001452 // Src homology-3 // 0.0017	NP_009903.2 // span:72-94 // numtm:1	9.68544	7.86401	8.90243	6.72876	-1.82143	-2.17367	9.94362e-08	9.33303e-09
1777928_at	YJL157C	YJL157C.S1	chrX:123831-126324 (-) // 100.0 //	Cyclin-dependent kinase inhibitor that mediates cell cycle arrest in response to pheromone; also forms a complex with Cdc24p, Ste4p, and Ste18p that may specify the direction of polarized growth during mating; potential Cdc28p substrate	FAR1	chr10	YJL157C	P21268	S000003693	---	---	10.9379	9.4745	10.6432	9.17847	-1.46341	-1.46476	0.00354555	0.00350032
1778739_at	YOR315W	YOR315W.S1	chrXV:904756-905797 (+) // 100.0 //	Nuclear protein, putative transcription factor required for growth of superficial pseudohyphae (which do not invade the agar substrate) but not for invasive pseudohyphal growth; may act together with Phd1p; potential Cdc28p substrate	SFG1	chr15	YOR315W	Q12507	S000005842	---	---	8.90433	7.49662	10.2616	9.05182	-1.40771	-1.20976	0.00389587	0.010997
1774592_at	YOR313C	YOR313C.S1	chrXV:901854-902871 (-) // 100.0 //	Protein whose expression is induced during sporulation; not required for sporulation; heterologous expression in E. coli induces the SOS response that senses DNA damage	SPS4	chr15	YOR313C	P09937	S000005840	---	---	7.14116	5.94115	8.74567	7.63137	-1.20002	-1.1143	0.000327428	0.000529281
1779922_at	YMR189W	YMR189W.S1	chrXIII:637498-640603 (+) // 100.0 //	P subunit of the mitochondrial glycine decarboxylase complex, required for the catabolism of glycine to 5,10-methylene-THF; expression is regulated by levels of 5,10-methylene-THF in the cytoplasm	GCV2	chr13	YMR189W	P49095	S000004801	---	---	11.1274	9.96291	12.1124	8.99729	-1.16444	-3.11513	2.6532e-06	1.1495e-10
1776285_at	YOR348C	YOR348C.S1	chrXV:986895-988779 (-) // 100.0 //	Proline permease, required for high-affinity transport of proline; also transports the toxic proline analog azetidine-2-carboxylate (AzC); PUT4 transcription is repressed in ammonia-grown cells	PUT4	chr15	YOR348C	P15380	S000005875	---	NP_014993.1 // span:115-137,144-166,200-222,229-251,255-277,351-373,404-426,451-473,483-505,526-548,558-575 // numtm:11	11.1966	10.0333	11.8672	10.626	-1.16331	-1.24121	1.9266e-05	6.45166e-06
1777461_at	YJR122W	YJR122W.S1	chrX:649766-651260 (+) // 100.0 //	Mitochondrial matrix protein involved in the incorporation of iron-sulfur clusters into mitochondrial aconitase-type proteins; activates the radical-SAM family members Bio2p and Lip5p; interacts with Ccr4p in the two-hybrid system	IBA57	chr10	YJR122W	P47158	S000003883	NULL // NULL // 4.1E-8	---	11.1046	9.98873	11.2476	9.74185	-1.11591	-1.50573	0.0188073	0.00302114
1771348_at	YLR040C	YLR040C.S1	chrXII:228908-229583 (-) // 100.0 //	---	---	chr12	YLR040C	Q07988	S000004030	---	---	11.4002	10.2869	11.7009	9.10597	-1.11327	-2.59498	0.00643631	3.36448e-06
1777334_at	YKL141W	YKL141W.S1	chrXI:179671-180268 (+) // 100.0 //	Cytochrome b subunit of succinate dehydrogenase (Sdh1p, Sdh2p, Sdh3p, Sdh4p), which couples the oxidation of succinate to the transfer of electrons to ubiquinone as part of the TCA cycle and the mitochondrial respiratory chain	SDH3	chr11	YKL141W	P33421	S000001624	---	NP_012781.1 // span:100-122,143-165,180-197 // numtm:3	13.1941	12.1299	13.2552	11.7574	-1.06413	-1.49777	4.09152e-05	8.49075e-07
1778185_at	YDR536W	YDR536W.S1	chrIV:1507996-1509706 (+) // 100.0 //	Glycerol proton symporter of the plasma membrane, subject to glucose-induced inactivation, strongly but transiently induced when cells are subjected to osmotic shock	STL1	chr4	YDR536W	P39932 /// Q66RC7	S000002944	---	NP_010825.1 // span:27-49,75-97,110-132,137-158,170-189,199-221,328-350,360-379,388-410,425-447,452-474 // numtm:11	11.0785	10.0166	12.1412	10.3092	-1.06189	-1.83202	6.28391e-07	2.58581e-09
1774960_at	YJL116C	YJL116C.S1	chrX:193858-194872 (-) // 100.0 //	Protein that functions with Nca2p to regulate mitochondrial expression of subunits 6 (Atp6p) and 8 (Atp8p ) of the Fo-F1 ATP synthase; member of the SUN family; expression induced in cells treated with the mycotoxin patulin	NCA3	chr10	YJL116C	P46955 /// Q6Q5N8	S000003652	---	---	13.3119	12.2526	10.522	9.38333	-1.05935	-1.13867	0.000966864	0.000477057
1778706_at	YNR002C	YNR002C.S1	chrXIV:633009-633858 (-) // 100.0 //	Putative transmembrane protein involved in export of ammonia, a starvation signal that promotes cell death in aging colonies; phosphorylated in mitochondria; member of the TC 9.B.33 YaaH family; homolog of Ady2p and Y. lipolytica Gpr1p	ATO2	chr14	YNR002C	P32907	S000005285	---	NP_014399.1 // span:116-138,150-172,182-204,211-230,234-256 // numtm:5	13.4082	12.4053	13.189	12.1645	-1.00288	-1.02451	0.000118785	7.36465e-05
Down in solid and not in liquid (# 69)
Probe Set ID	Transcript ID Array Design	Representative Public ID	Alignments	Gene Title	Gene Symbol	Chromosomal Location	Ensembl	SwissProt	SGD accession number	InterPro	Trans Membrane	Estimate WT solid	Estimate flo11 solid	Estimate WT liquid	Estimate flo11 liquid	Log-ratio flo11 / WT solid	Log-ratio flo11 / wt liquid	p-value (corr) flo11 / WT solid	p-value (corr) flo11 / WT liquid
1774259_at	YOR387C	YOR387C.S1	chrVII:11109-11725 (+) // 91.95 // /// chrXV:1069618-1070239 (-) // 100.0 //	---	---	chr15	YOR387C	Q08910	S000005914	---	---	8.94713	5.07097	4.70586	4.71567	-3.87615	0.00981355	1.57893e-08	0.98216
1779979_at	YGL255W	YGL255W.S1	chrVII:20977-22108 (+) // 100.0 //	High-affinity zinc transporter of the plasma membrane, responsible for the majority of zinc uptake; transcription is induced under low-zinc conditions by the Zap1p transcription factor	ZRT1	chr7	YGL255W	P32804	S000003224	---	NP_011259.1 // span:48-70,82-104,124-146,219-238,253-272,281-303,313-335,355-372 // numtm:8	13.0631	9.46968	9.25172	8.48303	-3.59341	-0.768682	2.08738e-06	0.118833
1773145_s_at	YGR109W-A	YGR109W-A.S1	chrIX:205631-206504 (+) // 99.08 // /// chrVII:707613-708486 (+) // 100.0 //	---	---	chr7 /// chr9	YGR109W-A /// YGR109W-B /// YIL080W /// YIL082W /// YIL082W-A	Q12173 /// Q7LHG5 /// Q99219 /// Q99315	S000001342 /// S000001344 /// S000003537 /// S000007346 /// S000007347	---	---	9.57821	6.21884	5.21708	4.3582	-3.35937	-0.85888	9.59916e-05	0.21869
1772576_x_at	YAR020C	YAR020C.S1	chrI:176853-177021 (-) // 100.0 // /// chrVI:99432-99593 (-) // 92.26 //	Member of the seripauperin multigene family, active during alcoholic fermentation, regulated by anaerobiosis, inhibited by oxygen, repressed by heme	PAU7	chr1	YAR020C	P39545	S000000073	IPR000992 // Stress-induced protein SRP1/TIP1 // 7.7E-16	NP_009412.1 // span:7-26 // numtm:1	12.4747	9.75851	7.04264	6.95304	-2.71623	-0.0896021	0.023569	0.956629
1771341_at	YOL154W	YOL154W.S1	chrXV:34656-35406 (+) // 100.0 //	Putative GPI-anchored protein; transcription is induced under low-zinc conditions, as mediated by the Zap1p transcription factor, and at alkaline pH	ZPS1	chr15	YOL154W	Q12512	S000005514	---	---	12.6841	10.1702	8.79656	8.80092	-2.5139	0.00436458	9.36419e-07	0.992535
1773109_at	YKR034W	YKR034W.S1	chrXI:506539-507349 (+) // 100.0 //	Negative regulator of genes in multiple nitrogen degradation pathways; expression is regulated by nitrogen levels and by Gln3p; member of the GATA-binding family, forms homodimers and heterodimers with Deh1p	DAL80	chr11	YKR034W	P26343	S000001742	---	---	7.87709	5.41524	4.38737	4.38737	-2.46185	-1.77447e-06	0.000929839	0.999997
1771323_at	YFL020C	YFL020C.S1	chrI:176652-177021 (-) // 96.21 // /// chrVI:99224-99593 (-) // 100.0 //	Member of the seripauperin multigene family encoded mainly in subtelomeric regions; induced during alcoholic fermentation; induced by low temperature and also by anaerobic conditions; negatively regulated by oxygen and repressed by heme	PAU5	chr6	YFL020C	P39545 /// P43575	S000001874	---	---	13.6398	11.2135	8.03489	8.30634	-2.42631	0.271451	0.00400991	0.767305
1778317_at	YGL256W	YGL256W.S1	chrVII:14909-16307 (+) // 100.0 //	Alcohol dehydrogenase isoenzyme type IV, dimeric enzyme demonstrated to be zinc-dependent despite sequence similarity to iron-activated alcohol dehydrogenases; transcription is induced in response to zinc deficiency	ADH4	chr7	YGL256W	P10127	S000003225	---	---	11.6973	9.33296	9.45468	9.25611	-2.36432	-0.198569	2.56365e-07	0.471171
1777384_at	YML047C	YML047C.S1	chrXIII:180016-181075 (-) // 100.0 //	Pheromone-regulated protein, predicted to have 2 transmembrane segments; regulated by Ste12p during mating	PRM6	chr13	YML047C	Q04705	S000004510	---	NP_013666.1 // span:30-52,73-95,226-248 // numtm:3	7.15454	4.79713	4.85282	4.41229	-2.35741	-0.440527	0.000217118	0.427
1770897_x_at	YFL020C	YFL020C.S1	chrI:176652-177021 (-) // 96.21 // /// chrVI:99224-99593 (-) // 100.0 //	Member of the seripauperin multigene family encoded mainly in subtelomeric regions; induced during alcoholic fermentation; induced by low temperature and also by anaerobic conditions; negatively regulated by oxygen and repressed by heme	PAU5	chr6	YFL020C	P39545 /// P43575	S000001874	---	---	13.7293	11.4019	8.07303	8.40056	-2.32735	0.327533	0.00555765	0.720046
1774122_at	YOR388C	YOR388C.S1	chrXVI:17947-19079 (+) // 99.73 // /// chrXV:1071790-1072921 (-) // 100.0 //	NAD(+)-dependent formate dehydrogenase, may protect cells from exogenous formate /// NAD(+)-dependent formate dehydrogenase, may protect cells from exogenous formate; YPL275W and YPL276W comprise a continuous open reading frame in some S. cerevisiae strains but not in the genomic reference strain S288C	FDH1 /// FDH2	chr15 /// chr16	YOR388C /// YPL275W	P0CF35 /// Q08911	S000005915 /// S000006196	---	---	10.6825	8.58902	6.53318	7.65223	-2.09344	1.11905	0.00949154	0.160079
1776837_at	YML058W-A	YML058W-A.S1	chrXIII:158759-158966 (+) // 100.0 //	Protein involved in the Mec1p-mediated checkpoint pathway that responds to DNA damage or replication arrest, transcription is induced by DNA damage	HUG1	chr13	YML058W-A	Q6Q5K6	S000007472	---	---	12.9881	11.127	6.78554	7.37644	-1.86109	0.590906	0.0126435	0.447679
1772536_at	YHL043W	YHL043W.S1	chrVIII:14898-15411 (+) // 100.0 //	Putative protein of unknown function; member of the DUP380 subfamily of conserved, often subtelomerically-encoded proteins	ECM34	chr8	YHL043W	D3DKS7 /// P38728	S000001035	---	NP_011820.1 // span:48-70,98-115 // numtm:2	8.0051	6.15359	6.14618	6.11625	-1.85151	-0.0299257	0.00258274	0.969233
1778969_x_at	YEL049W	YEL049W.S1	chrII:809050-809413 (+) // 95.32 // /// chrIV:1523234-1523597 (+) // 95.59 // /// chrV:63727-64090 (+) // 100.0 // /// chrVII:1080312-1080675 (+) // 96.42 // /// chrXII:1062916-1063279 (+) // 94.49 // /// chrXIV:781917-782280 (+) // 94.49 // /// chrI:1806-2169 (-) // 94.49 // /// chrII:7604-7968 (-) // 95.04 // /// chrIX:8792-9155 (-) // 94.77 // /// chrVII:6289-6652 (-) // 95.32 // /// chrVIII:1…	Member of the seripauperin multigene family encoded mainly in subtelomeric regions, active during alcoholic fermentation, regulated by anaerobiosis, negatively regulated by oxygen, repressed by heme	PAU2	chr5	YEL049W	D3DLK1 /// P32612	S000000775	---	---	12.2305	10.3968	8.45734	9.24942	-1.83371	0.792083	0.0496478	0.432459
1773519_at	YOL002C	YOL002C.S1	chrXV:323411-324365 (-) // 100.0 //	Plasma membrane protein involved in zinc homeostasis and osmotin-induced apoptosis; transcription regulated by Zap1p, zinc and fatty acid levels; similar to mammalian adiponectins; deletion increases sensitivity to elevated zinc	IZH2	chr15	YOL002C	Q12442	S000005362	---	NP_014641.2 // span:80-99,120-137,152-174,177-199,214-236,245-267,282-301 // numtm:7	12.4437	10.6187	9.84083	9.73391	-1.82502	-0.106923	0.0291766	0.922454
1775497_at	YIL014C-A	YIL014C-A.S1	chrIX:325209-325524 (-) // 100.0 //	---	---	chr9	YIL014C-A	Q02598	S000003536	---	---	8.30837	6.67403	6.2914	6.21006	-1.63434	-0.0813384	0.0389307	0.939254
1779904_at	YHR048W	YHR048W.S1	chrVIII:204599-206144 (+) // 100.0 //	Presumed antiporter of the DHA1 family of multidrug resistance transporters; contains 12 predicted transmembrane spans; expression of gene is up-regulated in cells exhibiting reduced susceptibility to azoles	YHK8	chr8	YHR048W	D3DKZ6 /// P38776	S000001090	---	NP_011914.1 // span:74-96,111-133,140-162,166-188,201-223,228-250,306-328,343-365,385-407,412-434,454-471,475-497 // numtm:12	8.02371	6.41345	5.08002	4.73919	-1.61026	-0.340835	0.0117818	0.621553
1770071_at	YGR144W	YGR144W.S1	chrVII:780403-781384 (+) // 100.0 //	Thiazole synthase, catalyzes formation of a thiazole intermediate during thiamine biosynthesis; required for mitochondrial genome stability in response to DNA damaging agents	THI4	chr7	YGR144W	P32318	S000003376	IPR002218 // Glucose-inhibited division protein A // 2.4E-4 /// IPR003953 // Fumarate reductase/succinate dehydrogenase flavoprotein, N-terminal // 9.9E-7 /// IPR008671 // Lycopene beta and epsilon cyclase // 1.9E-7 /// IPR013027 // FAD-dependent pyridine nucleotide-disulphide oxidoreductase // 2.1E-6	NP_011660.1 // span:63-85 // numtm:1	10.5819	8.98384	7.85183	7.71366	-1.59801	-0.138169	0.00491487	0.832731
1770437_at	YPR015C	YPR015C.S1	chrXVI:590279-591023 (-) // 100.0 //	---	---	chr16	YPR015C	Q12531	S000006219	---	---	10.1348	8.63066	5.20067	6.22074	-1.50414	1.02006	0.00883833	0.0693503
1775443_at	YHR033W	YHR033W.S1	chrVIII:175540-176812 (+) // 100.0 //	---	---	chr8	YHR033W	D3DKY0 /// P38690	S000001075	---	---	12.6298	11.1375	8.89026	8.57118	-1.49229	-0.319076	1.10554e-07	0.0334246
1771574_at	YDR213W	YDR213W.S1	chrIV:889748-892490 (+) // 100.0 //	Sterol regulatory element binding protein, induces transcription of sterol biosynthetic genes and of DAN/TIR gene products; Ecm22p homolog; relocates from intracellular membranes to perinuclear foci on sterol depletion	UPC2	chr4	YDR213W	Q12151	S000002621	---	---	11.0966	9.60781	7.55843	7.49892	-1.48874	-0.0595125	0.000472792	0.899982
1769777_at	YPL130W	YPL130W.S1	chrXVI:304385-305057 (+) // 100.0 //	Meiosis-specific prospore protein; required to produce bending force necessary for proper assembly of the prospore membrane during sporulation; identified as a weak high-copy suppressor of the spo1-1 ts mutation	SPO19	chr16	YPL130W	Q03029	S000006051	---	NP_015195.1 // span:198-220 // numtm:1	5.82024	4.34567	5.30485	5.10755	-1.47457	-0.1973	2.99032e-05	0.485447
1770032_at	YPL095C	YPL095C.S1	chrXVI:368067-369438 (-) // 100.0 //	Acyl-coenzymeA:ethanol O-acyltransferase responsible for the major part of medium-chain fatty acid ethyl ester biosynthesis during fermentation; possesses short-chain esterase activity; may be involved in lipid metabolism and detoxification	EEB1	chr16	YPL095C	Q02891	S000006016	---	---	10.652	9.19035	8.99687	9.24849	-1.46161	0.251618	2.99032e-05	0.357056
1770162_x_at	YBR301W	YBR301W.S1	chrII:809050-809413 (+) // 100.0 // /// chrIV:1523234-1523597 (+) // 95.32 // /// chrV:63727-64090 (+) // 95.32 // /// chrVII:1080312-1080675 (+) // 98.9 // /// chrXII:1062916-1063279 (+) // 94.21 // /// chrXIV:781917-782280 (+) // 95.32 // /// chrI:1806-2169 (-) // 94.77 // /// chrII:7604-7968 (-) // 95.32 // /// chrIX:8792-9155 (-) // 95.59 // /// chrVII:6289-6652 (-) // 94.49 // /// chrVIII:11…	Cell wall mannoprotein with similarity to Tir1p, Tir2p, Tir3p, and Tir4p; member of the seripauperin multigene family encoded mainly in subtelomeric regions; expressed under anaerobic conditions, completely repressed during aerobic growth	PAU24	chr2	YBR301W	P38155	S000000505	---	---	10.3559	8.94167	7.39994	7.61742	-1.41425	0.217481	0.0417618	0.794469
1774805_at	YCR020C	YCR020C.S1	chrIII:154009-154657 (-) // 100.0 //	Protein of unknown function, has weak similarity to proteins involved in thiamin metabolism; expression is induced in the absence of thiamin	PET18	chr3	YCR020C	P25362	S000000613	---	---	9.94681	8.56143	7.9433	8.11332	-1.38538	0.170022	0.00054689	0.658074
1770288_at	YBR240C	YBR240C.S1	chrII:700484-701837 (-) // 100.0 //	Zinc finger protein of the Zn(II)2Cys6 type, probable transcriptional activator of thiamine biosynthetic genes	THI2	chr2	YBR240C	P38141	S000000444	---	---	9.51843	8.15512	7.35287	7.61686	-1.36331	0.263988	9.78798e-06	0.235354
1777669_at	YLR042C	YLR042C.S1	chrXII:229966-230452 (-) // 100.0 //	---	---	chr12	YLR042C	Q07990	S000004032	---	---	10.9909	9.62904	11.416	11.1382	-1.36186	-0.277812	0.0152235	0.652077
1777268_at	YJR019C	YJR019C.S1	chrX:467224-468274 (-) // 100.0 //	Peroxisomal acyl-CoA thioesterase likely to be involved in fatty acid oxidation rather than fatty acid synthesis; conserved protein also found in human peroxisomes; TES1 mRNA levels increase during growth on fatty acids	TES1	chr10	YJR019C	P41903	S000003780	---	---	11.9533	10.6337	12.5337	11.7143	-1.31959	-0.819333	0.00220298	0.0402245
1780044_at	YIL066C	YIL066C.S1	chrIX:238095-240705 (-) // 100.0 //	Minor isoform of the large subunit of ribonucleotide-diphosphate reductase; the RNR complex catalyzes rate-limiting step in dNTP synthesis, regulated by DNA replication and DNA damage checkpoint pathways via localization of small subunits	RNR3	chr9	YIL066C	P21672	S000001328	---	---	12.6285	11.3259	6.91584	7.51495	-1.30261	0.599102	0.016488	0.280416
1769356_at	YDR056C	YDR056C.S1	chrIV:565021-565639 (-) // 100.0 //	---	---	chr4	YDR056C	Q12025	S000002463	---	---	12.6296	11.3447	10.9171	10.9592	-1.28498	0.0420906	0.0188258	0.954764
1773240_at	YHL022C	YHL022C.S1	chrVIII:62958-64155 (-) // 100.0 //	Meiosis-specific protein that initiates meiotic recombination by catalyzing the formation of double-strand breaks in DNA via a transesterification reaction; required for homologous chromosome pairing and synaptonemal complex formation	SPO11	chr8	YHL022C	D3DKP3 /// P23179	S000001014	---	---	5.77266	4.48808	4.39559	4.21046	-1.28458	-0.185136	1.96864e-06	0.300719
1770137_at	YML083C	YML083C.S1	chrXIII:99793-101050 (-) // 100.0 //	---	---	chr13	YML083C	Q04526	S000004548	---	---	7.19144	5.91541	4.4992	4.70037	-1.27603	0.201171	0.0263609	0.763085
1770812_at	YJL056C	YJL056C.S1	chrX:330425-333068 (-) // 100.0 //	Zinc-regulated transcription factor; binds to zinc-responsive promoters to induce transcription of certain genes in presence of zinc, represses other genes in low zinc; regulates its own transcription; contains seven zinc-finger domains	ZAP1	chr10	YJL056C	P47043	S000003592	---	---	8.68544	7.4332	7.29403	6.95146	-1.25224	-0.342573	0.000283285	0.24708
1773885_at	YDL085C-A	YDL085C-A.S1	chrIV:302463-302670 (-) // 100.0 //	---	---	chr4	YDL085C-A	Q3E7B7	S000007588	---	---	8.63501	7.40206	8.66501	7.90728	-1.23295	-0.757726	5.11202e-06	0.000371619
1769426_at	YPR002W	YPR002W.S1	chrXVI:558381-559932 (+) // 100.0 //	Mitochondrial protein that participates in respiration, induced by diauxic shift; homologous to E. coli PrpD, may take part in the conversion of 2-methylcitrate to 2-methylisocitrate	PDH1	chr16	YPR002W	Q12428	S000006206	---	---	12.709	11.4766	13.0735	12.3853	-1.23244	-0.688177	2.82817e-07	5.61041e-05
1773588_at	YLR004C	YLR004C.S1	chrXII:157932-159504 (-) // 100.0 //	Putative plasma membrane permease proposed to be involved in carboxylic acid uptake and repressed by thiamine; substrate of Dbf2p/Mob1p kinase; transcription is altered if mitochondrial dysfunction occurs	THI73	chr12	YLR004C	Q07904	S000003994	---	NP_013104.1 // span:80-102,117-139,144-161,171-193,206-228,238-260,312-334,344-363,370-392,402-421,433-452,467-486 // numtm:12	10.7865	9.56048	7.2148	7.64169	-1.22598	0.426893	0.000467837	0.159117
1779309_at	YOL058W	YOL058W.S1	chrXV:219209-220472 (+) // 100.0 //	Arginosuccinate synthetase, catalyzes the formation of L-argininosuccinate from citrulline and L-aspartate in the arginine biosynthesis pathway; potential Cdc28p substrate	ARG1	chr15	YOL058W	P22768	S000005419	---	---	12.6365	11.4198	11.813	11.0538	-1.21672	-0.759129	2.17471e-07	1.30086e-05
1772003_at	YNR050C	YNR050C.S1	chrXIV:714049-715390 (-) // 100.0 //	Saccharopine dehydrogenase (NADP+, L-glutamate-forming); catalyzes the formation of saccharopine from alpha-aminoadipate 6-semialdehyde, the seventh step in lysine biosynthesis pathway; exhibits genetic and physical interactions with TRM112	LYS9	chr14	YNR050C	P38999 /// Q6B170	S000005333	---	---	11.2563	10.0405	11.1754	10.258	-1.21577	-0.91735	0.000174478	0.00156875
1780091_at	YPL058C	YPL058C.S1	chrXVI:445838-450374 (-) // 100.0 //	Plasma membrane ATP-binding cassette (ABC) transporter, weak-acid-inducible multidrug transporter required for weak organic acid resistance; induced by sorbate and benzoate and regulated by War1p; mutants exhibit sorbate hypersensitivity	PDR12	chr16	YPL058C	Q02785	S000005979	---	NP_015267.1 // span:595-617,624-646,656-678,764-786,1177-1199,1211-1233,1248-1269,1290-1312,1322-1340,1353-1372,1447-1466 // numtm:11	12.452	11.249	12.9029	12.1312	-1.20308	-0.771723	0.000622309	0.014095
1777802_at	YHR210C	YHR210C.S1	chrVIII:520711-521737 (-) // 100.0 //	---	---	chr8	YHR210C	D3DLF9 /// P38893	S000001253	---	---	7.52242	6.32464	5.48126	5.90152	-1.19779	0.420258	2.50738e-05	0.0490372
1775220_at	YNL279W	YNL279W.S1	chrXIV:110916-112902 (+) // 100.0 //	Pheromone-regulated multispanning membrane protein involved in membrane fusion during mating; predicted to have 5 transmembrane segments and a coiled coil domain; localizes to the shmoo tip; regulated by Ste12p	PRM1	chr14	YNL279W	P53835	S000005223	---	NP_014120.1 // span:297-319,423-445,629-651 // numtm:3	7.52569	6.33024	6.23184	5.93193	-1.19546	-0.299913	0.00807854	0.522205
1777137_at	YGR109W-B	YGR109W-B.S1	chrIX:205631-210353 (+) // 99.16 // /// chrVII:707613-712258 (+) // 100.0 //	---	---	chr7 /// chr9	YGR109W-B /// YIL080W	Q99315	S000001342 /// S000007347	---	---	8.97898	7.7842	7.20685	7.04645	-1.19478	-0.160398	2.75199e-05	0.478794
1769515_at	YFL012W	YFL012W.S1	chrVI:110640-111087 (+) // 100.0 //	---	---	chr6	YFL012W	P43580	S000001882	---	---	5.84574	4.65975	4.44979	4.51192	-1.186	0.0621312	0.000502989	0.864866
1776664_at	YFL053W	YFL053W.S1	chrVI:23422-25198 (+) // 100.0 //	Dihydroxyacetone kinase, required for detoxification of dihydroxyacetone (DHA); involved in stress adaptation	DAK2	chr6	YFL053W	P43550	S000001841	---	---	7.34896	6.16803	5.02764	4.9815	-1.18093	-0.0461411	9.02897e-05	0.877523
1775358_at	YEL069C	YEL069C.S1	chrXIV:772701-774351 (+) // 94.75 // /// chrV:21536-23231 (-) // 100.0 //	Hexose transporter, induced in the presence of non-fermentable carbon sources, induced by low levels of glucose, repressed by high levels of glucose	HXT13	chr5	YEL069C	D3DLI2 /// P39924	S000000795	---	NP_010845.1 // span:51-73,108-130,137-154,169-188,195-217,227-249,318-340,355-374,383-402,422-444,457-479,483-505 // numtm:12	5.73939	4.56038	4.22655	4.23217	-1.17902	0.00562307	9.26153e-05	0.987202
1777218_at	YIL119C	YIL119C.S1	chrIX:136650-137874 (-) // 100.0 //	Putative transcriptional regulator; overexpression suppresses the heat shock sensitivity of wild-type RAS2 overexpression and also suppresses the cell lysis defect of an mpk1 mutation	RPI1	chr9	YIL119C	P23250 /// Q6Q5G6	S000001381	---	---	7.92525	6.75008	6.74302	6.71922	-1.17516	-0.0237962	0.0427372	0.976953
1772278_at	YDR285W	YDR285W.S1	chrIV:1032432-1035060 (+) // 100.0 //	Transverse filament protein of the synaptonemal complex; required for normal levels of meiotic recombination and pairing between homologous chromosome during meiosis; potential Cdc28p substrate	ZIP1	chr4	YDR285W	P31111	S000002693	---	---	7.7414	6.56929	7.27697	6.7322	-1.17211	-0.544768	0.0027779	0.137335
1771148_at	YDR336W	YDR336W.S1	chrIV:1145086-1146031 (+) // 100.0 //	---	---	chr4	YDR336W	Q05473	S000002744	---	---	10.4538	9.28462	8.77093	8.74673	-1.16921	-0.0241957	0.00624855	0.965617
1775610_s_at	YCR096C	YCR096C.S1	chrIII:293175-293535 (-) // 100.0 // /// chrIII:199541-199901 (-) // 100.0 // /// chrIII:12385-12745 (-) // 100.0 //	Silenced copy of ALPHA2 at HML; homeobox-domain protein that associates with Mcm1p in haploid cells to repress a-specific gene expression and interacts with a1p in diploid cells to repress haploid-specific gene expression /// Silenced copy of a2 at HMR; similarity to Alpha2p; required along with a1p for inhibiting expression of the HO endonuclease in a/alpha HO/HO diploid cells with an active mat…	HMLALPHA2 /// HMRA2 /// MATALPHA2	chr3	YCL067C /// YCR039C /// YCR096C	Q6B184 /// Q6B2C0	S000000572 /// S000000635 /// S000000692	---	---	12.4172	11.2526	11.2573	10.5541	-1.16466	-0.703208	1.24193e-06	0.000109184
AFFX-18srRnae_at	AFFX-Sc-18S-rRNA	AFFX-18srRnae	---	---	---	---	---	---	---	---	---	12.5025	11.3479	9.34031	9.42557	-1.15456	0.0852651	5.43198e-05	0.73557
1769716_at	YPR121W	YPR121W.S1	chrXVI:778578-780297 (+) // 100.0 //	Protein with similarity to hydroxymethylpyrimidine phosphate kinases; member of a gene family with THI20 and THI21; not required for thiamine biosynthesis	THI22	chr16	YPR121W	Q06490	S000006325	---	---	10.0069	8.85349	9.24544	8.86791	-1.15342	-0.377527	0.000199784	0.141697
1771190_at	YGR177C	YGR177C.S1	chrVII:848833-850441 (-) // 100.0 //	Alcohol acetyltransferase, may play a role in steroid detoxification; forms volatile esters during fermentation, which is important for brewing and winemaking	ATF2	chr7	YGR177C	P53296 /// Q66R94 /// Q7LIK2	S000003409	---	---	6.91066	5.76853	7.35569	7.673	-1.14212	0.317307	2.19496e-05	0.112476
1777464_at	YGL230C	YGL230C.S1	chrVII:63771-64215 (-) // 100.0 //	---	---	chr7	YGL230C	P53074	S000003199	---	NP_011284.1 // span:85-107 // numtm:1	7.32279	6.21225	7.16911	6.90747	-1.11054	-0.261645	0.036567	0.664222
1777366_at	YIL045W	YIL045W.S1	chrIX:271159-272776 (+) // 100.0 //	Putative type-1 protein phosphatase targeting subunit that tethers Glc7p type-1 protein phosphatase to Gsy2p glycogen synthase	PIG2	chr9	YIL045W	P40187 /// Q66R74	S000001307	---	---	12.464	11.3609	8.24371	8.1738	-1.10312	-0.0699069	0.00652104	0.888439
1777228_at	YMR230W-A	YMR230W-A.S1	chrXIII:733266-733455 (+) // 100.0 //	---	---	chr13	YMR230W-A	Q3E7B5	S000028576	---	---	6.12621	5.0286	7.62915	7.27475	-1.09761	-0.3544	0.000214336	0.151174
1770513_at	YPL033C	YPL033C.S1	chrXVI:487359-488205 (-) // 100.0 //	Protein of unknown function; involved in regulation of dNTP production; null mutant suppresses the lethality of lcd1 and rad53 mutations; expression is induced by Kar4p	SRL4	chr16	YPL033C	Q03085	S000005954	---	---	5.55913	4.4671	4.50872	4.49673	-1.09203	-0.011993	0.000198316	0.970452
1771514_at	YOR349W	YOR349W.S1	chrXV:989785-992830 (+) // 100.0 //	Tubulin folding factor D involved in beta-tubulin (Tub2p) folding; isolated as mutant with increased chromosome loss and sensitivity to benomyl	CIN1	chr15	YOR349W	P40987	S000005876	---	---	8.78117	7.70691	8.23272	7.53706	-1.07427	-0.69566	0.0100113	0.0898299
1773687_at	YPL207W	YPL207W.S1	chrXVI:159907-162340 (+) // 100.0 //	Protein required for the synthesis of wybutosine, a modified guanosine found at the 3'-position adjacent to the anticodon of phenylalanine tRNA which supports reading frame maintenance by stabilizing codon-anticodon interactions	TYW1	chr16	YPL207W	Q08960	S000006128	---	NP_015117.1 // span:7-29 // numtm:1	9.57501	8.50152	9.94711	9.27974	-1.07348	-0.667366	8.10958e-05	0.00355223
1774000_s_at	YDL245C	YDL245C.S1	chrX:732430-734134 (+) // 99.88 // /// chrIV:11656-13360 (-) // 100.0 //	Protein of unknown function with similarity to hexose transporter family members, expression is induced by low levels of glucose and repressed by high levels of glucose /// Protein of unknown function with similarity to hexose transporter family members, expression is repressed by high levels of glucose	HXT15 /// HXT16	chr10 /// chr4	YDL245C /// YJR158W	P47185 /// P54854	S000002404 /// S000003919	---	NP_010036.1 // span:54-76,111-133,140-157,172-191,198-220,230-252,321-343,358-377,386-405,425-447,460-482,486-508 // numtm:12 /// NP_012692.1 // span:54-76,111-133,140-157,172-191,198-220,230-252,321-343,358-377,386-405,425-447,460-482,486-508 // numtm:12	6.60296	5.53345	4.3256	4.2657	-1.06951	-0.0598919	0.0155347	0.916677
1771940_at	YGR239C	YGR239C.S1	chrVII:969191-970058 (-) // 100.0 //	Peroxin required for targeting of peroxisomal matrix proteins containing PTS2; interacts with Pex7p; partially redundant with Pex18p	PEX21	chr7	YGR239C	P50091	S000003471	---	---	10.1305	9.07312	10.1697	9.34515	-1.05738	-0.824512	0.000320751	0.00211677
1777271_at	YOL147C	YOL147C.S1	chrXV:47931-48642 (-) // 100.0 //	Peroxisomal membrane protein required for peroxisome proliferation and medium-chain fatty acid oxidation; localization regulated by phosphorylation; transcription regulated by Adr1p and Pip2p-Oaf1p	PEX11	chr15	YOL147C	Q12462	S000005507	---	---	12.2621	11.2132	12.6638	12.3825	-1.04888	-0.281286	0.00012716	0.210804
1776422_at	YCL038C	YCL038C.S1	chrIII:54940-56527 (-) // 100.0 //	Vacuolar integral membrane protein required for efflux of amino acids during autophagic body breakdown in the vacuole; null mutation causes a gradual loss of viability during starvation	ATG22	chr3	YCL038C	P25568	S000000543	---	NP_009892.1 // span:96-118,131-150,157-179,206-228,240-262,321-343,355-377,392-414,421-443,485-504 // numtm:10	11.2012	10.1588	8.75326	9.47095	-1.04232	0.717692	0.0141548	0.0890269
1769854_at	YDR223W	YDR223W.S1	chrIV:912095-913499 (+) // 100.0 //	Transcriptional corepressor involved in repression of ribosomal protein (RP) gene transcription via the TOR signaling pathway which promotes accumulation of Crf1p in the nucleus; role in repression of RP genes varies by strain	CRF1	chr4	YDR223W	Q04930	S000002631	---	---	8.98211	7.94059	7.56863	6.98975	-1.04152	-0.578871	7.10898e-05	0.00713051
1778835_at	YJL087C	YJL087C.S1	chrX:269996-272480 (-) // 100.0 //	tRNA ligase, required for tRNA splicing; composed of three essential domains containing the phosphodiesterase, polynucleotide kinase, and ligase activities required for ligation; localized at the inner membrane of the nuclear envelope	TRL1	chr10	YJL087C	P09880	S000003623	---	---	8.75891	7.72521	8.18126	7.8299	-1.0337	-0.351363	2.23309e-07	0.0032268
1777022_at	YOR212W	YOR212W.S1	chrXV:742910-744182 (+) // 100.0 //	G protein beta subunit, forms a dimer with Ste18p to activate the mating signaling pathway, forms a heterotrimer with Gpa1p and Ste18p to dampen signaling; may recruit Rho1p to the polarized growth site during mating; contains WD40 repeats	STE4	chr15	YOR212W	P18851	S000005738	---	---	11.6772	10.6462	10.8795	10.9112	-1.03099	0.031732	0.00311683	0.942029
1772880_at	YMR095C	YMR095C.S1	chrXIII:457283-457958 (-) // 100.0 //	Protein of unconfirmed function, involved in pyridoxine metabolism; expression is induced during stationary phase; forms a putative glutamine amidotransferase complex with Snz1p, with Sno1p serving as the glutaminase	SNO1	chr13	YMR095C	Q03144	S000004701	IPR011698 // CobB/CobQ-like glutamine amidotransferase // 1.2E-4	---	8.0374	7.01132	6.53155	5.58658	-1.02608	-0.944975	0.0016255	0.00283216
1773378_at	YEL066W	YEL066W.S1	chrV:26666-27206 (+) // 100.0 //	D-Amino acid N-acetyltransferase, catalyzes N-acetylation of D-amino acids through ordered bi-bi mechanism in which acetyl-CoA is first substrate bound and CoA is last product liberated; similar to Hpa2p, acetylates histones weakly in vitro	HPA3	chr5	YEL066W	D3DLI4 /// P39979	S000000792	---	---	11.064	10.0415	12.1032	11.3833	-1.02251	-0.719905	4.04038e-06	8.29721e-05
1772626_at	YJR149W	YJR149W.S1	chrX:707150-708365 (+) // 100.0 //	---	---	chr10	YJR149W	P47177	S000003910	---	---	10.3248	9.32033	9.69771	8.78629	-1.00451	-0.911423	5.82632e-07	8.50721e-07
AFFX-r2-Sc-18SrRNA-3_at	AFFX-SC-18SrRNA	AFFX-r2-Sc-18SrRNA-3	---	---	---	---	---	---	---	---	---	12.8426	11.8395	9.86272	9.9834	-1.00314	0.120674	0.000122628	0.598941
Down in liquid and not in solid (# 198)
Probe Set ID	Transcript ID Array Design	Representative Public ID	Alignments	Gene Title	Gene Symbol	Chromosomal Location	Ensembl	SwissProt	SGD accession number	InterPro	Trans Membrane	Estimate WT solid	Estimate flo11 solid	Estimate WT liquid	Estimate flo11 liquid	Log-ratio flo11 / WT solid	Log-ratio flo11 / wt liquid	p-value (corr) flo11 / WT solid	p-value (corr) flo11 / WT liquid
1777376_at	YKR093W	YKR093W.S1	chrXI:615371-617177 (+) // 100.0 //	Integral membrane peptide transporter, mediates transport of di- and tri-peptides; conserved protein that contains 12 transmembrane domains; PTR2 expression is regulated by the N-end rule pathway via repression by Cup9p	PTR2	chr11	YKR093W	P32901	S000001801	---	NP_013019.1 // span:126-148,155-177,190-212,232-254,269-291,354-376,389-411,424-446,466-488,501-520,530-552 // numtm:11	11.0511	10.0949	11.1906	7.98935	-0.956268	-3.20123	0.0100357	1.8663e-07
1772791_at	YKR066C	YKR066C.S1	chrXI:565754-566840 (-) // 100.0 //	Mitochondrial cytochrome-c peroxidase; degrades reactive oxygen species in mitochondria, involved in the response to oxidative stress	CCP1	chr11	YKR066C	P00431	S000001774	---	NP_012992.1 // span:20-37 // numtm:1	12.5777	12.7793	11.8676	9.568	0.201526	-2.29961	0.139534	8.21974e-10
1770920_at	YPL189C-A	YPL189C-A.S1	chrXVI:188305-188512 (-) // 100.0 //	Cytochrome oxidase assembly factor; null mutation results in respiratory deficiency with specific loss of cytochrome oxidase activity; functions downstream of assembly factors Mss51p and Coa1p and interacts with assembly factor Shy1p	COA2	chr16	YPL189C-A	Q3E823	S000028527	---	NP_878179.1 // span:13-35 // numtm:1	12.1201	12.1353	11.1462	8.96227	0.0151657	-2.18396	0.942979	1.92948e-08
1776998_at	YDL171C	YDL171C.S1	chrIV:149203-155641 (-) // 100.0 //	NAD(+)-dependent glutamate synthase (GOGAT), synthesizes glutamate from glutamine and alpha-ketoglutarate; with Gln1p, forms the secondary pathway for glutamate biosynthesis from ammonia; expression regulated by nitrogen source	GLT1	chr4	YDL171C	Q12680	S000002330	IPR002937 // Amine oxidase // 2.1E-7 /// IPR006076 // FAD dependent oxidoreductase // 1.8E-5	---	11.2762	11.2316	10.7293	8.60245	-0.0445773	-2.12682	0.877153	5.77553e-07
1775683_at	YML120C	YML120C.S1	chrXIII:28265-29807 (-) // 100.0 //	NADH:ubiquinone oxidoreductase, transfers electrons from NADH to ubiquinone in the respiratory chain but does not pump protons, in contrast to the higher eukaryotic multisubunit respiratory complex I; phosphorylated; homolog of human AMID	NDI1	chr13	YML120C	P32340	S000004589	---	NP_013586.1 // span:465-487 // numtm:1	11.4237	11.0271	12.1788	10.2652	-0.396619	-1.91368	0.0309933	4.00839e-08
1775727_at	YAL046C	YAL046C.S1	chrI:57029-57386 (-) // 100.0 //	Protein involved in mitochondrial function or organization; null mutant displays elevated frequency of mitochondrial genome loss	AIM1	chr1	YAL046C	P39724	S000000044	---	---	10.5339	9.76145	11.3448	9.46302	-0.772463	-1.88182	0.00317258	7.03615e-07
1776596_at	YDR019C	YDR019C.S1	chrIV:484160-485363 (-) // 100.0 //	T subunit of the mitochondrial glycine decarboxylase complex, required for the catabolism of glycine to 5,10-methylene-THF; expression is regulated by levels of levels of 5,10-methylene-THF in the cytoplasm	GCV1	chr4	YDR019C	P48015	S000002426	---	---	11.0294	10.4092	11.0177	9.13851	-0.62022	-1.87914	0.000204658	3.59359e-09
1770080_at	YDR079W	YDR079W.S1	chrIV:603061-603397 (+) // 100.0 //	Chaperone that specifically facilitates the assembly of cytochrome c oxidase, integral to the mitochondrial inner membrane; interacts with a subcomplex of subunits VII, VIIa, and VIII (Cox7p, Cox9p, and Cox8p) but not with the holoenzyme	PET100	chr4	YDR079W	P38958	S000002486	---	---	10.7836	10.4735	10.3041	8.46825	-0.310075	-1.83582	0.0288209	6.18345e-09
1777374_at	YGL009C	YGL009C.S1	chrVII:476317-478657 (-) // 100.0 //	Isopropylmalate isomerase, catalyzes the second step in the leucine biosynthesis pathway	LEU1	chr7	YGL009C	P07264	S000002977	---	---	10.5996	10.8046	10.2941	8.47327	0.205008	-1.82087	0.125733	5.30277e-09
1775534_at	YOR356W	YOR356W.S1	chrXV:1007218-1009114 (+) // 100.0 //	---	---	chr15	YOR356W	Q08822	S000005883	IPR002938 // Monooxygenase, FAD-binding // 3.2E-6 /// IPR003953 // Fumarate reductase/succinate dehydrogenase flavoprotein, N-terminal // 3.4E-6 /// IPR013027 // FAD-dependent pyridine nucleotide-disulphide oxidoreductase // 4.3E-8	---	10.2493	10.2816	10.9695	9.15212	0.0322868	-1.8174	0.840103	8.94693e-09
1776471_at	YGL209W	YGL209W.S1	chrVII:95861-97010 (+) // 100.0 //	Protein containing zinc fingers, involved in repression, along with Mig1p, of SUC2 (invertase) expression by high levels of glucose; binds to Mig1p-binding sites in SUC2 promoter	MIG2	chr7	YGL209W	P53035	S000003177	---	---	7.45373	8.85178	8.08186	6.29213	1.39805	-1.78973	0.0015275	0.000166825
1774593_at	YGR286C	YGR286C.S1	chrVII:1063819-1064947 (-) // 100.0 //	Biotin synthase, catalyzes the conversion of dethiobiotin to biotin, which is the last step of the biotin biosynthesis pathway; complements E. coli bioB mutant	BIO2	chr7	YGR286C	P32451	S000003518	---	---	10.126	9.97737	10.0666	8.30821	-0.148672	-1.75844	0.657047	2.83646e-05
1776925_at	YBL059C-A	YBL059C-A.S1	chrII:110126-110541 (-) // 100.0 //	Protein of the mitochondrial intermembrane space with a role in respiratory chain complex assembly or maintenance; contains twin Cx9C motifs that can form coiled coil-helix-coiled-coil helix fold	CMC2	chr2	YBL059C-A	Q3E7A4	S000007488	---	---	10.9917	10.5361	11.2651	9.50895	-0.455601	-1.75618	0.0104189	4.93405e-08
1773386_at	YML087C	YML087C.S1	chrXIII:94430-95369 (-) // 100.0 //	Putative protein of unknown function, highly conserved across species and orthologous to human CYB5R4; null mutant displays reduced frequency of mitochondrial genome loss	AIM33	chr13	YML087C	Q04516	S000004552	---	NP_013623.1 // span:15-35,42-61 // numtm:2	10.863	10.0082	11.4073	9.65345	-0.854833	-1.75385	0.00148714	1.31134e-06
1772016_at	YIL070C	YIL070C.S1	chrIX:230268-231069 (-) // 100.0 //	Acidic protein of the mitochondrial matrix involved in oxidative phosphorylation; related to the human complement receptor gC1q-R	MAM33	chr9	YIL070C	P40513	S000001332	---	---	11.2868	10.8488	12.2574	10.5232	-0.437965	-1.73429	0.0390628	4.73292e-07
1777168_at	YOR196C	YOR196C.S1	chrXV:715593-716838 (-) // 100.0 //	Protein involved in biosynthesis of the coenzyme lipoic acid, has similarity to E. coli lipoic acid synthase	LIP5	chr15	YOR196C	P32875	S000005722	---	---	10.5946	10.3207	10.6892	8.96237	-0.273922	-1.72683	0.055949	1.29332e-08
1770879_at	YDR381C-A	YDR381C-A.S1	chrIV:1238304-1238843 (-) // 100.0 //	---	---	chr4	YDR381C-A	Q3E6R5	S000007650	---	NP_219495.2 // span:13-30 // numtm:1	10.8356	10.2266	11.1946	9.47019	-0.608956	-1.7244	0.000373199	1.21782e-08
1772202_at	YKL148C	YKL148C.S1	chrXI:169211-171134 (-) // 100.0 //	Flavoprotein subunit of succinate dehydrogenase (Sdh1p, Sdh2p, Sdh3p, Sdh4p), which couples the oxidation of succinate to the transfer of electrons to ubiquinone as part of the TCA cycle and the mitochondrial respiratory chain	SDH1	chr11	YKL148C	Q00711	S000001631	IPR002218 // Glucose-inhibited division protein A // 2.4E-4 /// IPR006076 // FAD dependent oxidoreductase // 6.3E-4	---	12.4325	11.8502	12.8844	11.1607	-0.582345	-1.72364	0.000212666	4.65224e-09
1773424_at	YER182W	YER182W.S1	chrV:552519-553254 (+) // 100.0 //	Putative protein of unknown function; the authentic, non-tagged protein is detected in highly purified mitochondria in high-throughput studies	FMP10	chr5	YER182W	D3DM91 /// P40098	S000000984	---	NP_011109.1 // span:29-51 // numtm:1	12.0841	11.9069	11.5216	9.79811	-0.177221	-1.72348	0.243395	2.26159e-08
1775737_at	YER156C	YER156C.S1	chrV:483319-484336 (-) // 100.0 //	---	---	chr5	YER156C	D3DM63 /// P40093	S000000958	---	---	9.83049	10.1951	11.0895	9.37999	0.364561	-1.70948	0.0150403	1.55375e-08
1778131_at	YMR157C	YMR157C.S1	chrXIII:571275-572043 (-) // 100.0 //	Protein of unknown function; null mutant displays reduced respiratory growth and elevated frequency of mitochondrial genome loss; the authentic, non-tagged protein is detected in purified mitochondria in high-throughput studies	AIM36	chr13	YMR157C	Q03798	S000004766	---	---	9.92804	9.73106	10.8029	9.10245	-0.196978	-1.70041	0.121756	6.18345e-09
1779669_at	YMR158W	YMR158W.S1	chrXIII:572246-572714 (+) // 100.0 //	Mitochondrial ribosomal protein of the small subunit	MRPS8	chr13	YMR158W	Q03799	S000004767	---	---	10.5021	10.2167	11.3019	9.60562	-0.285419	-1.69623	0.273152	5.71694e-06
1778856_at	YHR116W	YHR116W.S1	chrVIII:341667-342123 (+) // 100.0 //	Mitochondrial intermembrane space protein that functions in mitochondrial copper homeostasis, essential for functional cytochrome oxidase expression; homologous to Cox17p; contains twin cysteine-x9-cysteine motifs	COX23	chr8	YHR116W	D3DL66 /// P38824	S000001158	---	---	9.02203	9.1675	10.1816	8.50383	0.145469	-1.67773	0.428389	1.59522e-07
1772720_at	YOL023W	YOL023W.S1	chrXV:278056-280087 (+) // 100.0 //	Mitochondrial translation initiation factor 2	IFM1	chr15	YOL023W	P25038	S000005383	---	---	8.06266	8.09283	9.15756	7.49142	0.0301686	-1.66614	0.855389	2.57475e-08
1779784_at	YJL133C-A	YJL133C-A.S1	chrX:159619-159844 (-) // 100.0 //	---	---	chr10	YJL133C-A	Q3E7A3	S000028805	---	---	13.4765	12.8914	11.081	9.42607	-0.585164	-1.65494	0.000143149	4.65224e-09
1775744_at	YBR006W	YBR006W.S1	chrII:247011-248505 (+) // 100.0 //	Succinate semialdehyde dehydrogenase involved in the utilization of gamma-aminobutyrate (GABA) as a nitrogen source; part of the 4-aminobutyrate and glutamate degradation pathways; localized to the cytoplasm	UGA2	chr2	YBR006W	O42833 /// P38067	S000000210	---	---	10.0907	10.0801	10.4859	8.84926	-0.0105769	-1.63666	0.947638	2.09805e-08
1778552_at	YML050W	YML050W.S1	chrXIII:173138-174074 (+) // 100.0 //	Putative protein of unknown function; null mutant is viable and displays elevated frequency of mitochondrial genome loss	AIM32	chr13	YML050W	Q04689	S000004514	---	---	9.08475	8.96842	9.84451	8.20983	-0.116336	-1.63467	0.469996	5.36548e-08
1769782_at	YPL215W	YPL215W.S1	chrXVI:147414-148422 (+) // 100.0 //	Mitochondrial protein required for assembly of ubiquinol cytochrome-c reductase complex (cytochrome bc1 complex); interacts with Cbp4p and function is partially redundant with that of Cbp4p	CBP3	chr16	YPL215W	P21560	S000006136	---	---	9.94805	9.73632	10.7105	9.10879	-0.211732	-1.60167	0.124114	1.95361e-08
1778601_at	YIL098C	YIL098C.S1	chrIX:179768-180236 (-) // 100.0 //	Mitochondrial matrix protein, required for assembly or stability at high temperature of the F1 sector of mitochondrial F1F0 ATP synthase; null mutant temperature sensitive growth on glycerol is suppressed by multicopy expression of Odc1p	FMC1	chr9	YIL098C	P40491	S000001360	---	---	10.1294	10.0172	10.8324	9.2628	-0.11211	-1.56955	0.446081	3.53408e-08
1770466_at	YGL143C	YGL143C.S1	chrVII:234721-235963 (-) // 100.0 //	Mitochondrial translation release factor, involved in stop codon recognition and hydrolysis of the peptidyl-tRNA bond during mitochondrial translation; lack of MRF1 causes mitochondrial genome instability	MRF1	chr7	YGL143C	P30775	S000003111	---	---	9.98709	9.54993	10.6284	9.0594	-0.437165	-1.56897	0.00669625	4.77735e-08
1770460_at	YPL097W	YPL097W.S1	chrXVI:364948-366427 (+) // 100.0 //	Mitochondrial tyrosyl-tRNA synthetase	MSY1	chr16	YPL097W	P48527	S000006018	---	---	9.60147	9.36648	10.8369	9.27542	-0.234994	-1.56146	0.125123	6.7789e-08
1769766_at	YBR296C	YBR296C.S1	chrII:796791-798516 (-) // 100.0 //	Na+/Pi cotransporter, active in early growth phase; similar to phosphate transporters of Neurospora crassa; transcription regulated by inorganic phosphate concentrations and Pho4p	PHO89	chr2	YBR296C	P38361	S000000500	---	NP_009855.1 // span:4-26,47-69,84-106,118-140,150-172,185-207,222-244,401-420,450-472,540-562 // numtm:10	9.44767	10.0006	10.6733	9.11539	0.552923	-1.55788	0.0991606	0.000175347
1774253_at	YNL185C	YNL185C.S1	chrXIV:292194-292671 (-) // 100.0 //	Mitochondrial ribosomal protein of the large subunit	MRPL19	chr14	YNL185C	P53875	S000005129	---	---	10.5271	10.2808	11.0695	9.51613	-0.24629	-1.55335	0.194851	5.91621e-07
1771076_at	YGL068W	YGL068W.S1	chrVII:375089-375674 (+) // 100.0 //	Protein associated with the mitochondrial nucleoid; putative mitochondrial ribosomal protein with similarity to E. coli L7/L12 ribosomal protein; required for normal respiratory growth	MNP1	chr7	YGL068W	P53163	S000003036	---	---	11.0417	10.6376	11.9919	10.4411	-0.404058	-1.55082	0.0289271	3.35589e-07
1774856_at	YDL120W	YDL120W.S1	chrIV:245922-246447 (+) // 100.0 //	Mitochondrial matrix iron chaperone; oxidizes and stores iron; interacts with Isu1p to promote Fe-S cluster assembly; mutation results in multiple Fe/S-dependent enzyme deficiencies; human frataxin homolog is mutated in Friedrich's ataxia	YFH1	chr4	YDL120W	Q07540	S000002278	---	---	9.95158	9.34309	10.5492	9.00467	-0.608488	-1.54452	0.016488	7.33918e-06
1776555_at	YBR120C	YBR120C.S1	chrII:480428-480917 (-) // 100.0 //	Mitochondrial translational activator of the COB mRNA; phosphorylated	CBP6	chr2	YBR120C	P07253 /// Q6Q5D8	S000000324	---	---	10.7399	10.5924	11.1396	9.61055	-0.147474	-1.52909	0.360255	1.09742e-07
1771512_at	YMR225C	YMR225C.S1	chrXIII:720958-721402 (-) // 100.0 //	Mitochondrial ribosomal protein of the large subunit	MRPL44	chr13	YMR225C	P19956	S000004838	---	---	11.1126	10.6231	11.7228	10.1938	-0.489523	-1.52896	0.0184294	1.07202e-06
1773332_at	YBR037C	YBR037C.S1	chrII:310563-311451 (-) // 100.0 //	Copper-binding protein of the mitochondrial inner membrane, required for cytochrome c oxidase activity and respiration; may function to deliver copper to cytochrome c oxidase; has similarity to thioredoxins	SCO1	chr2	YBR037C	P23833	S000000241	---	---	9.93262	9.76435	10.2178	8.68945	-0.168272	-1.52833	0.229931	3.51808e-08
1777238_at	YGR174C	YGR174C.S1	chrVII:845897-846410 (-) // 100.0 //	Mitochondrial protein required for assembly of ubiquinol cytochrome-c reductase complex (cytochrome bc1 complex); interacts with Cbp3p and function is partially redundant with that of Cbp3p	CBP4	chr7	YGR174C	P37267	S000003406	---	NP_011690.1 // span:28-50 // numtm:1	11.7346	11.6491	11.424	9.90324	-0.0854935	-1.52074	0.507304	1.29332e-08
1775649_at	YER174C	YER174C.S1	chrV:538428-539163 (-) // 100.0 //	Hydroperoxide and superoxide-radical responsive glutathione-dependent oxidoreductase; monothiol glutaredoxin subfamily member along with Grx3p and Grx5p; protects cells from oxidative damage	GRX4	chr5	YER174C	D3DM82 /// P32642	S000000976	---	---	10.5775	9.825	11.0099	9.49176	-0.752529	-1.51814	3.66717e-05	2.19032e-08
1777723_at	YKL087C	YKL087C.S1	chrXI:276832-277507 (-) // 100.0 //	Cytochrome c1 heme lyase, involved in maturation of cytochrome c1, which is a subunit of the mitochondrial ubiquinol-cytochrome-c reductase; links heme covalently to apocytochrome c1	CYT2	chr11	YKL087C	Q00873	S000001570	---	---	9.86032	9.8038	10.3009	8.79006	-0.0565203	-1.51084	0.779393	5.58673e-07
1774026_at	YGR055W	YGR055W.S1	chrVII:599420-601145 (+) // 100.0 //	High affinity methionine permease, integral membrane protein with 13 putative membrane-spanning regions; also involved in cysteine uptake	MUP1	chr7	YGR055W	P50276	S000003287	IPR004841 // Amino acid permease-associated region // 0.0030	NP_011569.1 // span:61-83,93-115,145-167,182-204,209-231,251-273,294-313,341-360,386-408,418-440,453-475,490-512 // numtm:12	10.2624	10.5485	9.80473	8.31054	0.286021	-1.4942	0.247753	1.2632e-05
1770210_at	YOR045W	YOR045W.S1	chrXV:413851-414037 (+) // 100.0 //	Component of the TOM (translocase of outer membrane) complex responsible for recognition and initial import steps for all mitochondrially directed proteins; promotes assembly and stability of the TOM complex	TOM6	chr15	YOR045W	P33448	S000005571	---	NP_014688.1 // span:32-54 // numtm:1	12.2337	12.0256	12.5411	11.0518	-0.208148	-1.48936	0.0877032	1.26184e-08
1770207_at	YBL090W	YBL090W.S1	chrII:48821-49355 (+) // 100.0 //	Mitochondrial ribosomal protein of the small subunit; MRP21 exhibits genetic interactions with mutations in the COX2 and COX3 mRNA 5'-untranslated leader sequences	MRP21	chr2	YBL090W	P38175	S000000186	---	---	10.3796	10.1349	11.0678	9.5914	-0.244676	-1.47637	0.139534	2.50266e-07
1771075_at	YKR085C	YKR085C.S1	chrXI:598735-599323 (-) // 100.0 //	Mitochondrial ribosomal protein of the large subunit	MRPL20	chr11	YKR085C	P22354	S000001793	---	---	9.71192	9.40044	10.4628	9.02437	-0.311482	-1.43844	0.152283	5.17045e-06
1779759_at	YGR215W	YGR215W.S1	chrVII:922179-922512 (+) // 100.0 //	Mitochondrial ribosomal protein of the small subunit	RSM27	chr7	YGR215W	P53305	S000003447	---	---	10.5459	10.0432	11.2652	9.82812	-0.502698	-1.4371	0.0829571	9.05115e-05
1776151_at	YGL236C	YGL236C.S1	chrVII:53755-55796 (-) // 100.0 //	Mitochondrial protein, forms a heterodimer complex with Mss1p that performs the 5-carboxymethylaminomethyl modification of the wobble uridine base in mitochondrial tRNAs; required for respiration in paromomycin-resistant 15S rRNA mutants	MTO1	chr7	YGL236C	P53070	S000003205	IPR013027 // FAD-dependent pyridine nucleotide-disulphide oxidoreductase // 9.9E-5	---	8.76673	8.90651	10.2484	8.82165	0.139774	-1.42671	0.596442	2.39666e-05
1770480_at	YKR039W	YKR039W.S1	chrXI:514704-516513 (+) // 100.0 //	General amino acid permease; localization to the plasma membrane is regulated by nitrogen source	GAP1	chr11	YKR039W	P19145	S000001747	---	NP_012965.1 // span:97-119,134-156,176-198,208-227,240-262,288-310,323-345,373-395,424-441,451-473,497-519,529-546 // numtm:12	10.0536	10.1238	9.55576	8.12995	0.0701178	-1.42581	0.924022	0.0387804
1771526_at	YPL132W	YPL132W.S1	chrXVI:301714-302617 (+) // 100.0 //	Mitochondrial inner membrane protein required for delivery of copper to the Cox1p subunit of cytochrome c oxidase; association with mitochondrial ribosomes suggests that copper delivery may occur during translation of Cox1p	COX11	chr16	YPL132W	P19516	S000006053	---	NP_015193.1 // span:85-107 // numtm:1	9.52713	9.45428	10.0619	8.64191	-0.0728444	-1.42002	0.638566	1.05029e-07
1777175_at	YGR121C	YGR121C.S1	chrVII:731453-732932 (-) // 100.0 //	Ammonium permease; belongs to a ubiquitous family of cytoplasmic membrane proteins that transport only ammonium (NH4+); expression is under the nitrogen catabolite repression regulation	MEP1	chr7	YGR121C	P40260	S000003353	---	NP_011636.1 // span:20-42,49-71,110-132,137-159,174-196,203-225,240-262,269-286,291-310,330-352,374-396 // numtm:11	10.7858	10.1072	10.1451	8.73238	-0.678637	-1.41271	0.0553985	0.000622008
1776317_at	YKR006C	YKR006C.S1	chrXI:450065-450860 (-) // 100.0 //	Mitochondrial ribosomal protein of the large subunit, not essential for mitochondrial translation	MRPL13	chr11	YKR006C	Q02204	S000001714	---	---	10.8434	10.5467	11.5436	10.132	-0.29675	-1.41163	0.177848	7.07059e-06
1770312_at	YOR266W	YOR266W.S1	chrXV:821021-822293 (+) // 100.0 //	Mitochondrial integral inner membrane protein involved in membrane insertion of C-terminus of Cox2p, interacts genetically and physically with Cox18p; deletion mutant sensitive to the anti-Pneumocystis carinii drug pentamidine	PNT1	chr15	YOR266W	P38969	S000005792	---	NP_014909.1 // span:198-220 // numtm:1	8.57764	7.89616	9.46488	8.07263	-0.681474	-1.39225	0.00217241	2.41323e-06
1774898_at	YCR071C	YCR071C.S1	chrIII:240098-240539 (-) // 100.0 //	Mitochondrial ribosomal protein of the large subunit	IMG2	chr3	YCR071C	P25642	S000000667	---	---	11.2674	11.1966	11.743	10.3621	-0.0707229	-1.38094	0.714734	9.68754e-07
1773117_at	YHR037W	YHR037W.S1	chrVIII:181969-183697 (+) // 100.0 //	Delta-1-pyrroline-5-carboxylate dehydrogenase, nuclear-encoded mitochondrial protein involved in utilization of proline as sole nitrogen source; deficiency of the human homolog causes HPII, an autosomal recessive inborn error of metabolism	PUT2	chr8	YHR037W	D3DKY4 /// P07275	S000001079	---	---	10.885	10.4163	12.0157	10.6382	-0.468667	-1.37747	0.0331343	6.86249e-06
1778209_at	YMR286W	YMR286W.S1	chrXIII:841940-842201 (+) // 100.0 //	Mitochondrial ribosomal protein of the large subunit	MRPL33	chr13	YMR286W	P20084	S000004899	IPR000517 // Ribosomal protein L30 // 1.8E-5	---	11.7745	11.6784	11.9201	10.5448	-0.096081	-1.37539	0.498946	8.04028e-08
1776346_at	YOR176W	YOR176W.S1	chrXV:662401-663583 (+) // 100.0 //	Ferrochelatase, a mitochondrial inner membrane protein, catalyzes the insertion of ferrous iron into protoporphyrin IX, the eighth and final step in the heme biosynthetic pathway	HEM15	chr15	YOR176W	P16622	S000005702	---	---	11.5309	10.8277	10.5705	9.19873	-0.703242	-1.37176	0.00246322	4.69087e-06
1775549_at	YKL137W	YKL137W.S1	chrXI:185985-186297 (+) // 100.0 //	Evolutionarily conserved copper-binding protein of the mitochondrial intermembrane space, may be involved in delivering copper from the matrix to the cytochrome c oxidase complex; contains a twin CX9C motif	CMC1	chr11	YKL137W	P36064	S000001620	---	---	10.8577	10.3898	11.4308	10.0648	-0.467936	-1.36603	0.046631	1.63657e-05
1771004_at	YDR175C	YDR175C.S1	chrIV:813190-814150 (-) // 100.0 //	Mitochondrial ribosomal protein of the small subunit	RSM24	chr4	YDR175C	Q03976	S000002582	---	---	10.6503	10.4616	11.5287	10.1631	-0.188658	-1.36555	0.0912191	1.26184e-08
1777018_at	YJR133W	YJR133W.S1	chrX:672981-673611 (+) // 100.0 //	Xanthine-guanine phosphoribosyl transferase, required for xanthine utilization and for optimal utilization of guanine	XPT1	chr10	YJR133W	P47165	S000003894	---	---	11.1452	10.7176	12.0074	10.6489	-0.427651	-1.35847	0.00347798	5.96252e-08
1774548_at	YMR188C	YMR188C.S1	chrXIII:636289-637003 (-) // 100.0 //	Mitochondrial ribosomal protein of the small subunit	MRPS17	chr13	YMR188C	Q03246	S000004800	---	---	11.8354	11.5841	12.1755	10.8186	-0.251309	-1.3569	0.0277283	1.26973e-08
1779738_at	YER058W	YER058W.S1	chrV:271765-272089 (+) // 100.0 //	Protein required for assembly of cytochrome c oxidase	PET117	chr5	YER058W	D3DLW2 /// Q02771	S000000860	---	NP_010979.1 // span:7-26 // numtm:1	8.35791	8.16455	9.37893	8.0221	-0.193358	-1.35682	0.357162	5.60359e-06
1773823_at	YMR193W	YMR193W.S1	chrXIII:650034-650811 (+) // 100.0 //	Mitochondrial ribosomal protein of the large subunit	MRPL24	chr13	YMR193W	P36525	S000004806	---	---	10.3732	10.2287	10.9481	9.59482	-0.144502	-1.35332	0.350862	2.60523e-07
1769943_at	YJL200C	YJL200C.S1	chrX:56443-58813 (-) // 100.0 //	Putative mitochondrial aconitase isozyme; similarity to Aco1p, an aconitase required for the TCA cycle; expression induced during growth on glucose, by amino acid starvation via Gcn4p, and repressed on ethanol	ACO2	chr10	YJL200C	P39533	S000003736	---	---	9.32447	8.95254	9.63526	8.28582	-0.371928	-1.34944	0.0789455	6.95338e-06
1770848_at	YKL191W	YKL191W.S1	chrXI:81039-82644 (+) // 100.0 //	Protein required, along with Dph1p, Kti11p, Jjj3p, and Dph5p, for synthesis of diphthamide, which is a modified histidine residue of translation elongation factor 2 (Eft1p or Eft2p); may act in a complex with Dph1p and Kti11p	DPH2	chr11	YKL191W	P32461	S000001674	---	---	10.4173	10.2648	10.8549	9.50592	-0.152548	-1.34899	0.250431	6.7789e-08
1770858_at	YFR033C	YFR033C.S1	chrVI:224313-224757 (-) // 100.0 //	Subunit 6 of the ubiquinol cytochrome-c reductase complex, which is a component of the mitochondrial inner membrane electron transport chain; highly acidic protein; required for maturation of cytochrome c1	QCR6	chr6	YFR033C	P00127	S000001929	---	---	13.5452	13.1512	13.5127	12.1656	-0.393949	-1.34716	0.000784271	5.25784e-09
1770632_at	YAL044C	YAL044C.S1	chrI:57950-58463 (-) // 99.42 //	---	---	---	YAL044C	P39726	---	---	---	13.013	12.0599	13.3817	12.0427	-0.953113	-1.33899	8.75403e-07	1.78028e-08
1778979_at	YBR185C	YBR185C.S1	chrII:599117-599954 (-) // 100.0 //	Membrane-associated mitochondrial ribosome receptor; involved in assembly of mitochondrial respiratory complexes; may act as a receptor for proteins destined for export from the mitochondrial matrix to the inner membrane	MBA1	chr2	YBR185C	P38300	S000000389	---	---	10.8539	10.4658	11.6407	10.3032	-0.388127	-1.33746	0.012634	2.03988e-07
1773585_at	YJL046W	YJL046W.S1	chrX:352254-353610 (+) // 100.0 //	Putative lipoate-protein ligase, required along with Lip2 and Lip5 for lipoylation of Lat1p and Kgd2p; similar to E. coli LplA; null mutant displays reduced frequency of mitochondrial genome loss	AIM22	chr10	YJL046W	P47051	S000003582	---	---	8.80043	8.36965	9.38594	8.04876	-0.430787	-1.33718	0.00876779	3.10846e-07
AFFX-r2-Sc-RIP1-M_at	YEL024W	AFFX-r2-Sc-RIP1-M	---	---	---	---	---	---	---	---	---	12.7828	12.5114	13.1258	11.7954	-0.271426	-1.33031	0.0332162	4.00839e-08
1772220_at	YDR178W	YDR178W.S1	chrIV:817947-818493 (+) // 100.0 //	Membrane anchor subunit of succinate dehydrogenase (Sdh1p, Sdh2p, Sdh3p, Sdh4p), which couples the oxidation of succinate to the transfer of electrons to ubiquinone as part of the TCA cycle and the mitochondrial respiratory chain	SDH4	chr4	YDR178W	P37298	S000002585	---	NP_010463.1 // span:74-96,132-149 // numtm:2	13.6069	13.3148	13.6272	12.3026	-0.292122	-1.3246	0.0196994	3.10019e-08
1775746_at	YPL172C	YPL172C.S1	chrXVI:224351-225740 (-) // 100.0 //	Heme A:farnesyltransferase, catalyzes the first step in the conversion of protoheme to the heme A prosthetic group required for cytochrome c oxidase activity; human ortholog is associated with mitochondrial disorders	COX10	chr16	YPL172C	P21592	S000006093	---	NP_015153.1 // span:240-262,274-296,371-393,419-441 // numtm:4	9.28527	9.05253	9.97561	8.65106	-0.23274	-1.32455	0.470037	0.000426855
1771773_at	YNR037C	YNR037C.S1	chrXIV:695053-695329 (-) // 100.0 //	Mitochondrial ribosomal protein of the small subunit, has similarity to E. coli S19 ribosomal protein	RSM19	chr14	YNR037C	P53733	S000005320	---	---	10.9852	10.6956	11.3572	10.0339	-0.289605	-1.32325	0.114255	2.08969e-06
1778089_at	YPL252C	YPL252C.S1	chrXVI:73362-73881 (-) // 100.0 //	Ferredoxin of the mitochondrial matrix required for formation of cellular iron-sulfur proteins; involved in heme A biosynthesis; homologous to human adrenodoxin	YAH1	chr16	YPL252C	Q12184	S000006173	---	---	10.0237	9.61354	10.765	9.44365	-0.410175	-1.32138	0.0131939	4.33747e-07
1778084_at	YNL122C	YNL122C.S1	chrXIV:398024-398372 (-) // 100.0 //	---	---	chr14	YNL122C	A6ZRW2 /// P53921	S000005066	IPR001706 // Ribosomal protein L35 // 1.3E-4	---	10.3609	9.82048	10.884	9.57911	-0.540427	-1.30485	0.0531609	0.000149223
1770610_at	YBR022W	YBR022W.S1	chrII:283737-284271 (+) // 100.0 //	Phosphatase that is highly specific for ADP-ribose 1''-phosphate, a tRNA splicing metabolite; may have a role in regulation of tRNA splicing	POA1	chr2	YBR022W	P38218	S000000226	---	---	9.75146	9.56516	10.1458	8.84406	-0.186296	-1.30175	0.0925726	1.74441e-08
1776968_at	YOR065W	YOR065W.S1	chrXV:447440-448370 (+) // 100.0 //	Cytochrome c1, component of the mitochondrial respiratory chain; expression is regulated by the heme-activated, glucose-repressed Hap2p/3p/4p/5p CCAAT-binding complex	CYT1	chr15	YOR065W	P07143 /// Q4KPM1 /// Q4KPR8	S000005591	---	---	12.8889	12.7063	13.0705	11.7744	-0.182522	-1.29614	0.308379	1.88583e-06
1771743_at	YJL208C	YJL208C.S1	chrX:40193-41183 (-) // 100.0 //	Major mitochondrial nuclease, has RNAse and DNA endo- and exonucleolytic activities; has roles in mitochondrial recombination, apoptosis and maintenance of polyploidy	NUC1	chr10	YJL208C	P08466	S000003744	---	NP_012327.1 // span:5-24 // numtm:1	10.4221	10.1261	11.9328	10.6419	-0.295959	-1.29085	0.0278113	8.74243e-08
1772699_at	YOL152W	YOL152W.S1	chrXV:40746-42637 (+) // 100.0 //	Putative ferric reductase with similarity to Fre2p; expression induced by low copper levels	FRE7	chr15	YOL152W	Q12333	S000005512	---	NP_014489.2 // span:46-68,83-105,112-134,166-188,195-217,237-259,266-288,294-313 // numtm:8	11.1927	10.1306	10.0062	8.71836	-1.06209	-1.28779	0.0527611	0.0247328
1772795_at	YJR135W-A	YJR135W-A.S1	chrX:676961-677225 (+) // 100.0 //	Mitochondrial intermembrane space protein, forms a complex with Tim13p that delivers a subset of hydrophobic proteins to the TIM22 complex for inner membrane insertion; homolog of human TIMM8A, implicated in Mohr-Tranebjaerg syndrome	TIM8	chr10	YJR135W-A	P57744	S000007348	---	---	11.1266	10.6769	11.5669	10.2805	-0.449705	-1.28637	0.115518	0.00023845
1774682_at	YIL093C	YIL093C.S1	chrIX:187986-188781 (-) // 100.0 //	Mitochondrial ribosomal protein of the small subunit	RSM25	chr9	YIL093C	P40496	S000001355	---	---	10.1498	10.0504	10.9464	9.66692	-0.0994205	-1.27953	0.605029	2.7615e-06
1776304_at	YDR256C	YDR256C.S1	chrIV:968129-969677 (-) // 100.0 //	Catalase A, breaks down hydrogen peroxide in the peroxisomal matrix formed by acyl-CoA oxidase (Pox1p) during fatty acid beta-oxidation	CTA1	chr4	YDR256C	P15202 /// Q66RE3	S000002664	---	---	12.0753	11.8071	12.2204	10.9459	-0.268167	-1.27447	0.248964	3.51711e-05
1773362_at	YBR282W	YBR282W.S1	chrII:768235-768676 (+) // 100.0 //	Mitochondrial ribosomal protein of the large subunit	MRPL27	chr2	YBR282W	P36526	S000000486	---	---	11.3985	11.0034	11.6982	10.4256	-0.39506	-1.27257	0.0230793	1.19958e-06
1777871_at	YCR046C	YCR046C.S1	chrIII:209909-210419 (-) // 100.0 //	Mitochondrial ribosomal protein of the large subunit, required for respiration and for maintenance of the mitochondrial genome	IMG1	chr3	YCR046C	P25626	S000000642	---	---	11.6993	11.4631	12.2271	10.955	-0.236188	-1.27213	0.194735	2.93987e-06
1769335_at	YKL138C	YKL138C.S1	chrXI:185290-185686 (-) // 100.0 //	Mitochondrial ribosomal protein of the large subunit	MRPL31	chr11	YKL138C	P14063	S000001621	---	---	11.9571	11.68	12.356	11.0842	-0.277081	-1.27182	0.109878	1.70068e-06
1778577_at	YNL070W	YNL070W.S1	chrXIV:493366-493549 (+) // 100.0 //	Component of the TOM (translocase of outer membrane) complex responsible for recognition and initial import steps for all mitochondrially directed proteins; promotes assembly and stability of the TOM complex	TOM7	chr14	YNL070W	P53507	S000005014	---	---	12.1169	11.7219	12.3677	11.1021	-0.394942	-1.26555	0.105603	6.16393e-05
1780144_at	YMR228W	YMR228W.S1	chrXIII:724624-725650 (+) // 100.0 //	Mitochondrial RNA polymerase specificity factor with structural similarity to S-adenosylmethionine-dependent methyltransferases and functional similarity to bacterial sigma-factors, interacts with mitochondrial core polymerase Rpo41p	MTF1	chr13	YMR228W	P14908	S000004841	---	---	8.79483	8.51135	9.41047	8.15875	-0.283484	-1.25173	0.0785299	9.03449e-07
AFFX-r2-Sc-RIP1-3_at	YEL024W	AFFX-r2-Sc-RIP1-3	---	---	---	---	---	---	---	---	---	12.6258	12.2931	12.9627	11.7159	-0.332712	-1.24686	0.037682	7.68981e-07
AFFX-r2-Sc-RIP1-5_at	YEL024W	AFFX-r2-Sc-RIP1-5	---	---	---	---	---	---	---	---	---	12.698	12.4255	13.0752	11.8284	-0.27255	-1.24674	0.0230793	3.81122e-08
1771299_at	YDR347W	YDR347W.S1	chrIV:1169172-1170138 (+) // 100.0 //	Mitochondrial ribosomal protein of the small subunit; MRP1 exhibits genetic interactions with PET122, encoding a COX3-specific translational activator, and with PET123, encoding a small subunit mitochondrial ribosomal protein	MRP1	chr4	YDR347W	P10662	S000002755	---	---	10.7607	10.6002	11.3626	10.1164	-0.160526	-1.24621	0.443148	1.22324e-05
1775244_at	YDR316W	YDR316W.S1	chrIV:1093760-1095176 (+) // 100.0 //	Protein integral to the mitochondrial membrane; has a conserved methyltransferase motif; multicopy suppressor of respiratory defects caused by OXA1 mutations	OMS1	chr4	YDR316W	Q06668	S000002724	---	NP_010602.1 // span:104-123 // numtm:1	10.1605	10.5155	11.0424	9.79627	0.355049	-1.24616	0.0142232	2.08103e-07
1776574_at	YPR100W	YPR100W.S1	chrXVI:729788-730211 (+) // 100.0 //	Mitochondrial ribosomal protein of the large subunit	MRPL51	chr16	YPR100W	Q06090	S000006304	---	---	10.9275	10.6902	11.1908	9.94696	-0.237299	-1.24385	0.122676	6.59464e-07
1771344_at	YDR534C	YDR534C.S1	chrIV:1503305-1504892 (-) // 100.0 //	Mannoprotein that is incorporated into the cell wall via a glycosylphosphatidylinositol (GPI) anchor, involved in the retention of siderophore-iron in the cell wall	FIT1	chr4	YDR534C	Q04433	S000002942	---	---	8.68175	8.06976	9.47613	8.24291	-0.611991	-1.23321	0.000490443	3.84e-07
1769808_at	YOL071W	YOL071W.S1	chrXV:196506-196995 (+) // 100.0 //	Subunit of succinate dehydrogenase, which couples succinate oxidation to ubiquinone reduction; required for FAD cofactor attachment to Sdh1p; mutations in human ortholog PGL2 are associated with neuroendocrine tumors (paraganglioma)	EMI5	chr15	YOL071W	Q08230	S000005432	---	---	10.9744	10.5832	11.072	9.83924	-0.39113	-1.23271	0.0849355	3.70411e-05
1775316_at	YDL045W-A	YDL045W-A.S1	chrIV:372244-372532 (+) // 100.0 //	Mitochondrial ribosomal protein of the small subunit; contains twin cysteine-x9-cysteine motifs	MRP10	chr4	YDL045W-A	O75012	S000006430	---	---	10.6327	10.3684	11.2645	10.0327	-0.264358	-1.23184	0.100529	1.10094e-06
1771638_at	YDR237W	YDR237W.S1	chrIV:936611-937490 (+) // 100.0 //	Mitochondrial ribosomal protein of the large subunit	MRPL7	chr4	YDR237W	P36519 /// Q6Q5S3	S000002645	---	---	10.3711	10.1105	11.578	10.3481	-0.26065	-1.22991	0.0780136	4.63866e-07
1773161_at	YJL096W	YJL096W.S1	chrX:246485-246971 (+) // 100.0 //	Mitochondrial ribosomal protein of the large subunit	MRPL49	chr10	YJL096W	P40858	S000003632	IPR001787 // Ribosomal protein L21 // 2.6E-4	---	10.8665	10.4583	11.7466	10.5203	-0.40816	-1.22631	0.064739	2.85829e-05
1774427_at	YCR003W	YCR003W.S1	chrIII:118617-119169 (+) // 100.0 //	Mitochondrial ribosomal protein of the large subunit	MRPL32	chr3	YCR003W	P25348	S000000596	IPR002677 // Ribosomal L32p protein // 0.0064	---	10.6333	10.4272	11.6764	10.4525	-0.206171	-1.22397	0.34525	2.46366e-05
1773873_at	YNR022C	YNR022C.S1	chrXIV:669775-670195 (-) // 100.0 //	Mitochondrial ribosomal protein of the large subunit, not essential for mitochondrial translation	MRPL50	chr14	YNR022C	P53724	S000005305	---	---	11.0345	10.6733	11.6154	10.3927	-0.361143	-1.22268	0.0620773	7.31042e-06
1775317_at	YDL202W	YDL202W.S1	chrIV:98475-99225 (+) // 100.0 //	Mitochondrial ribosomal protein of the large subunit	MRPL11	chr4	YDL202W	P36521	S000002361	---	---	10.6185	10.4924	11.5942	10.3726	-0.12607	-1.22158	0.445387	1.28161e-06
1779810_at	YBR044C	YBR044C.S1	chrII:324336-326058 (-) // 100.0 //	Protein involved in the assembly of the mitochondrial succinate dehydrogenase complex; putative chaperone	TCM62	chr2	YBR044C	P38228	S000000248	---	---	9.61734	9.38781	10.5766	9.36083	-0.229537	-1.21579	0.0297963	1.67169e-08
1774111_at	YMR012W	YMR012W.S1	chrXIII:291132-294966 (+) // 100.0 //	eIF3 component of unknown function; deletion causes defects in mitochondrial organization but not in growth or translation initiation, can rescue cytokinesis and mitochondrial organization defects of the Dictyostelium cluA- mutant	CLU1	chr13	YMR012W	Q03690	S000004614	---	---	11.1435	10.9299	12.2562	11.0415	-0.21365	-1.21469	0.23855	4.33778e-06
1776571_at	YDR322W	YDR322W.S1	chrIV:1110586-1111690 (+) // 100.0 //	Mitochondrial ribosomal protein of the large subunit	MRPL35	chr4	YDR322W	Q06678	S000002730	---	---	10.6023	10.3348	11.2008	9.99084	-0.267448	-1.20992	0.0294644	6.95853e-08
1773171_at	YPL173W	YPL173W.S1	chrXVI:223141-224035 (+) // 100.0 //	Mitochondrial ribosomal protein of the large subunit	MRPL40	chr16	YPL173W	P36534	S000006094	---	---	10.2459	10.2181	11.2678	10.0586	-0.02779	-1.20919	0.89658	7.49805e-06
1776601_at	YPR133W-A	YPR133W-A.S1	chrXVI:797552-797705 (+) // 100.0 //	Component of the TOM (translocase of outer membrane) complex responsible for recognition and initial import of all mitochondrially directed proteins; involved in transfer of precursors from the Tom70p and Tom20p receptors to the Tom40p pore	TOM5	chr16	YPR133W-A	P80967	S000006433	---	---	11.3543	11.1426	12.0577	10.8582	-0.211694	-1.19946	0.306136	1.8612e-05
1772031_at	YJR045C	YJR045C.S1	chrX:519630-521595 (-) // 100.0 //	Hsp70 family ATPase, constituent of the import motor component of the Translocase of the Inner Mitochondrial membrane (TIM23 complex); involved in protein translocation and folding; subunit of SceI endonuclease	SSC1	chr10	YJR045C	P12398	S000003806	---	---	13.0353	13.1377	13.1865	11.9874	0.10239	-1.19912	0.498792	5.91621e-07
1772671_at	YPR166C	YPR166C.S1	chrXVI:876277-876625 (-) // 100.0 //	Mitochondrial ribosomal protein of the small subunit	MRP2	chr16	YPR166C	P10663	S000006370	---	---	11.1552	10.6024	11.7456	10.5467	-0.552788	-1.19889	0.0145776	3.02383e-05
1780037_at	YGR165W	YGR165W.S1	chrVII:829120-830158 (+) // 100.0 //	Mitochondrial ribosomal protein of the small subunit	MRPS35	chr7	YGR165W	P53292	S000003397	---	---	9.8883	9.77404	10.7498	9.55101	-0.114263	-1.19877	0.47148	9.86129e-07
1780201_at	YDR268W	YDR268W.S1	chrIV:1004000-1005140 (+) // 100.0 //	Mitochondrial tryptophanyl-tRNA synthetase	MSW1	chr4	YDR268W	P04803	S000002676	---	---	8.47221	8.30436	9.69392	8.49768	-0.167854	-1.19624	0.155988	7.06455e-08
1778033_at	YKL040C	YKL040C.S1	chrXI:360700-361471 (-) // 100.0 //	Protein involved in iron metabolism in mitochondria; similar to NifU, which is a protein required for the maturation of the Fe/S clusters of nitrogenase in nitrogen-fixing bacteria	NFU1	chr11	YKL040C	P32860	S000001523	---	---	9.13409	9.32534	9.84157	8.64634	0.191245	-1.19523	0.331511	1.10577e-05
1778350_at	YJR034W	YJR034W.S1	chrX:496675-497002 (+) // 100.0 //	Protein required for assembly of cytochrome c oxidase; exists as an oligomer that is integral to the mitochondrial inner membrane and faces the intermembrane space; contains a twin Cx9C motif	PET191	chr10	YJR034W	Q02772	S000003795	---	---	10.3885	10.0794	10.3554	9.16301	-0.309091	-1.19238	0.145952	2.82315e-05
1774878_at	YNL284C	YNL284C.S1	chrXIV:103133-104102 (-) // 100.0 //	Mitochondrial ribosomal protein of the large subunit; appears as two protein spots (YmL10 and YmL18) on two-dimensional SDS gels	MRPL10	chr14	YNL284C	P36520	S000005228	---	---	11.1001	10.76	11.8823	10.6914	-0.340102	-1.19091	0.00559609	4.58087e-08
1778189_at	YMR120C	YMR120C.S1	chrXIII:507500-509279 (-) // 100.0 //	Enzyme of 'de novo' purine biosynthesis containing both 5-aminoimidazole-4-carboxamide ribonucleotide transformylase and inosine monophosphate cyclohydrolase activities, isozyme of Ade16p; ade16 ade17 mutants require adenine and histidine	ADE17	chr13	YMR120C	P38009	S000004727	---	---	11.4924	11.4844	9.93792	8.7486	-0.00805569	-1.18932	0.968243	5.4124e-06
1778726_at	YGR181W	YGR181W.S1	chrVII:858291-858609 (+) // 100.0 //	Mitochondrial intermembrane space protein, forms a complex with Tim8p that delivers a subset of hydrophobic proteins to the TIM22 complex for insertion into the inner membrane	TIM13	chr7	YGR181W	P53299	S000003413	---	---	11.009	10.7006	11.6275	10.4384	-0.308417	-1.18908	0.104321	8.7505e-06
1772780_at	YNL306W	YNL306W.S1	chrXIV:58154-58808 (+) // 100.0 //	Mitochondrial ribosomal protein of the small subunit; essential for viability, unlike most other mitoribosomal proteins	MRPS18	chr14	YNL306W	P42847	S000005250	---	---	10.6495	10.4046	11.3142	10.1285	-0.244944	-1.18576	0.0561659	1.50269e-07
1774025_at	YDL205C	YDL205C.S1	chrIV:92762-93746 (-) // 100.0 //	Porphobilinogen deaminase, catalyzes the conversion of 4-porphobilinogen to hydroxymethylbilane, the third step in heme biosynthesis; localizes to the cytoplasm and nucleus; expression is regulated by Hap2p-Hap3p, but not by levels of heme	HEM3	chr4	YDL205C	P28789	S000002364	---	---	9.2625	9.18346	10.1891	9.00351	-0.0790414	-1.18559	0.539505	1.19081e-07
1773866_at	YOR158W	YOR158W.S1	chrXV:632164-633121 (+) // 100.0 //	Mitochondrial ribosomal protein of the small subunit; PET123 exhibits genetic interactions with PET122, which encodes a COX3 mRNA-specific translational activator	PET123	chr15	YOR158W	P17558	S000005684	---	---	11.1277	10.7663	11.7812	10.5961	-0.361422	-1.18508	0.101149	4.28051e-05
1775070_at	YPL201C	YPL201C.S1	chrXVI:169768-171154 (-) // 100.0 //	Protein that interacts with glycerol 3-phosphatase and plays a role in anaerobic glycerol production; localizes to the nucleus and cytosol	YIG1	chr16	YPL201C	Q08956	S000006122	---	---	11.2893	10.9143	12.082	10.9006	-0.375003	-1.18141	0.211035	0.000770665
1769828_at	YKL194C	YKL194C.S1	chrXI:77262-78651 (-) // 100.0 //	Mitochondrial threonyl-tRNA synthetase	MST1	chr11	YKL194C	P07236	S000001677	---	---	7.9225	7.88777	9.51435	8.33421	-0.0347224	-1.18013	0.825988	4.73292e-07
1770817_at	YMR282C	YMR282C.S1	chrXIII:833354-835097 (-) // 100.0 //	Mitochondrial protein, likely involved in translation of the mitochondrial OLI1 mRNA; exhibits genetic interaction with the OLI1 mRNA 5'-untranslated leader	AEP2	chr13	YMR282C	P22136	S000004895	---	---	8.61247	8.14411	9.68465	8.5087	-0.468356	-1.17594	0.00220298	3.08722e-07
1772183_at	YML030W	YML030W.S1	chrXIII:216434-216914 (+) // 100.0 //	Putative protein of unknown function; GFP-fusion protein localizes to mitochondria; may interact with respiratory chain complexes III or IV; null mutant is viable and displays reduced frequency of mitochondrial genome loss	AIM31	chr13	YML030W	Q03713	S000004492	---	NP_013682.1 // span:32-54,64-86 // numtm:2	11.5769	11.1159	11.3149	10.1415	-0.461	-1.17342	0.0058162	1.12807e-06
1771733_at	YGR084C	YGR084C.S1	chrVII:647126-648146 (-) // 100.0 //	Mitochondrial ribosomal protein of the small subunit	MRP13	chr7	YGR084C	P12686	S000003316	---	---	10.8086	10.4704	11.7612	10.5881	-0.338128	-1.17311	0.122816	4.53812e-05
1771020_at	YJL063C	YJL063C.S1	chrX:315753-316470 (-) // 100.0 //	Mitochondrial ribosomal protein of the large subunit	MRPL8	chr10	YJL063C	P22353	S000003599	---	---	11.2434	10.7623	11.7218	10.5496	-0.481132	-1.17212	0.0332765	4.785e-05
1770311_at	YHR038W	YHR038W.S1	chrVIII:184058-184751 (+) // 100.0 //	Mitochondrial ribosome recycling factor, essential for mitochondrial protein synthesis and for the maintenance of the respiratory function of mitochondria	RRF1	chr8	YHR038W	D3DKY5 /// P38771	S000001080	---	---	10.0644	9.60977	10.8258	9.65618	-0.45463	-1.16962	0.0477844	6.32466e-05
1776686_at	YPL040C	YPL040C.S1	chrXVI:475989-478998 (-) // 100.0 //	Mitochondrial isoleucyl-tRNA synthetase, null mutant is deficient in respiratory growth	ISM1	chr16	YPL040C	P48526 /// Q6LE93	S000005961	---	---	8.48135	8.37901	9.26868	8.10169	-0.102342	-1.16699	0.725064	0.000311119
1769781_at	YDR393W	YDR393W.S1	chrIV:1259893-1261264 (+) // 100.0 //	Mitochondrial inner membrane protein required for normal mitochondrial morphology, may be involved in fission of the inner membrane; forms a homo-oligomeric complex	SHE9	chr4	YDR393W	Q04172	S000002801	---	NP_010681.1 // span:295-317 // numtm:1	8.7791	8.12959	9.26361	8.09952	-0.649508	-1.16409	0.000163996	3.37688e-07
1774565_at	YFR007W	YFR007W.S1	chrVI:159292-160354 (+) // 100.0 //	Putative kinase with similarity to the phosphoribulokinase/uridine kinase/bacterial pantothenate kinase (PRK/URK/PANK) subfamily of P-loop kinases	YFH7	chr6	YFR007W	P43591	S000001903	---	---	9.57708	9.01363	9.99983	8.83599	-0.563451	-1.16385	0.000704528	4.73292e-07
1774079_at	YGL129C	YGL129C.S1	chrVII:267727-269194 (-) // 100.0 //	Mitochondrial ribosomal protein of the small subunit, has similarity to mammalian apoptosis mediator proteins; null mutation prevents induction of apoptosis by overproduction of metacaspase Mca1p	RSM23	chr7	YGL129C	Q01163	S000003097	---	---	10.4339	10.3361	11.2448	10.081	-0.0977984	-1.16372	0.600842	5.61155e-06
1770979_at	YIL134W	YIL134W.S1	chrIX:97394-98330 (+) // 100.0 //	Protein required for transport of flavin adenine dinucleotide (FAD), a synthesis product of riboflavin, across the mitochondrial membrane	FLX1	chr9	YIL134W	P40464 /// Q45U17	S000001396	---	NP_012132.1 // span:76-98,126-148,182-204 // numtm:3	8.22884	8.3647	9.32644	8.16297	0.135866	-1.16347	0.568871	7.2208e-05
1770611_at	YBR251W	YBR251W.S1	chrII:721384-722308 (+) // 100.0 //	Mitochondrial ribosomal protein of the small subunit	MRPS5	chr2	YBR251W	P33759	S000000455	---	---	9.91442	9.6195	10.6315	9.47133	-0.294914	-1.16013	0.0175664	9.8012e-08
1770303_at	YBR294W	YBR294W.S1	chrII:789229-791809 (+) // 100.0 //	High affinity sulfate permease; sulfate uptake is mediated by specific sulfate transporters Sul1p and Sul2p, which control the concentration of endogenous activated sulfate intermediates	SUL1	chr2	YBR294W	P38359	S000000498	---	NP_009853.1 // span:118-140,205-227,234-256,290-312,333-355,396-415,428-450,465-487,523-545 // numtm:9	8.2512	8.63068	9.61126	8.45277	0.37948	-1.15849	0.00661826	2.316e-07
1778751_at	YHR059W	YHR059W.S1	chrVIII:220109-220502 (+) // 100.0 //	Protein of unknown function, required for survival upon exposure to K1 killer toxin	FYV4	chr8	YHR059W	D3DL08 /// P38783	S000001101	---	---	9.01919	8.43618	9.66301	8.50711	-0.58301	-1.1559	0.116218	0.00467068
1775887_at	YPL098C	YPL098C.S1	chrXVI:364382-364724 (-) // 100.0 //	Protein required for growth of cells lacking the mitochondrial genome	MGR2	chr16	YPL098C	Q02889	S000006019	---	NP_015227.1 // span:21-43,58-77 // numtm:2	11.5773	10.9732	12.2034	11.0494	-0.604071	-1.15394	9.31743e-05	9.65044e-08
1775910_at	YDR116C	YDR116C.S1	chrIV:682721-683579 (-) // 100.0 //	Mitochondrial ribosomal protein of the large subunit	MRPL1	chr4	YDR116C	Q04599	S000002523	---	---	10.4044	10.3927	11.3642	10.218	-0.0116364	-1.14616	0.954725	9.08584e-06
1771051_at	YDR234W	YDR234W.S1	chrIV:931125-933207 (+) // 100.0 //	Homoaconitase, catalyzes the conversion of homocitrate to homoisocitrate, which is a step in the lysine biosynthesis pathway	LYS4	chr4	YDR234W	P49367	S000002642	---	---	10.2017	10.3097	9.99131	8.84538	0.107956	-1.14593	0.701063	0.000292779
1778452_at	YHL004W	YHL004W.S1	chrVIII:99214-100399 (+) // 100.0 //	Mitochondrial ribosomal protein of the small subunit	MRP4	chr8	YHL004W	D3DKR0 /// P32902	S000000996	---	---	10.1325	10.0274	11.0547	9.9109	-0.105144	-1.14379	0.55702	4.73451e-06
1770639_at	YFR045W	YFR045W.S1	chrVI:242128-242986 (+) // 100.0 //	---	---	chr6	YFR045W	P43617	S000001941	---	NP_116703.3 // span:97-119 // numtm:1	9.47114	9.10733	10.0554	8.91828	-0.363809	-1.13712	0.0216117	1.4375e-06
1775608_at	YEL024W	YEL024W.S1	chrV:107259-107907 (+) // 100.0 //	Ubiquinol-cytochrome-c reductase, a Rieske iron-sulfur protein of the mitochondrial cytochrome bc1 complex; transfers electrons from ubiquinol to cytochrome c1 during respiration	RIP1	chr5	YEL024W	D3DLM4 /// P08067	S000000750	---	---	12.9494	12.6542	13.1435	12.0074	-0.295168	-1.13613	0.0151727	9.3559e-08
1778899_at	YDR258C	YDR258C.S1	chrIV:971804-974240 (-) // 100.0 //	Oligomeric mitochondrial matrix chaperone that cooperates with Ssc1p in mitochondrial thermotolerance after heat shock; able to prevent the aggregation of misfolded proteins as well as resolubilize protein aggregates	HSP78	chr4	YDR258C	P33416	S000002666	---	---	12.5255	13.1733	11.0137	9.87999	0.647768	-1.1337	2.76603e-05	6.58066e-08
1773657_at	YBR146W	YBR146W.S1	chrII:535253-536090 (+) // 100.0 //	Mitochondrial ribosomal protein of the small subunit	MRPS9	chr2	YBR146W	P38120	S000000350	---	---	11.3712	11.0767	12.1941	11.0642	-0.294453	-1.12995	0.0567042	1.58599e-06
1769655_at	YKL167C	YKL167C.S1	chrXI:133725-134139 (-) // 100.0 //	Mitochondrial ribosomal protein of the large subunit, not essential for mitochondrial translation	MRP49	chr11	YKL167C	P32388	S000001650	---	---	10.5031	10.5338	11.1706	10.041	0.0306808	-1.12956	0.835535	3.52856e-07
1777024_at	YBL059W	YBL059W.S1	chrII:110595-111246 (+) // 100.0 //	---	---	chr2	YBL059W	P34224	S000000155	---	NP_009494.1 // span:71-88,123-145 // numtm:2	10.021	9.47056	10.5007	9.37399	-0.550479	-1.12672	0.0315026	0.000230915
1775151_at	YNL081C	YNL081C.S1	chrXIV:476188-476620 (-) // 100.0 //	Putative mitochondrial ribosomal protein of the small subunit, has similarity to E. coli S13 ribosomal protein; participates in controlling sporulation efficiency	SWS2	chr14	YNL081C	P53937	S000005025	---	---	10.6208	10.3814	11.1549	10.029	-0.23937	-1.12585	0.021675	2.57011e-08
1778889_at	YPL059W	YPL059W.S1	chrXVI:444575-445028 (+) // 100.0 //	Hydroperoxide and superoxide-radical responsive glutathione-dependent oxidoreductase; mitochondrial matrix protein involved in the synthesis/assembly of iron-sulfur centers; monothiol glutaredoxin subfamily member along with Grx3p and Grx4p	GRX5	chr16	YPL059W	Q02784	S000005980	---	---	10.8709	10.5459	11.2151	10.0903	-0.325031	-1.12479	0.00289247	2.07077e-08
1771065_at	YER093C-A	YER093C-A.S1	chrV:347907-348396 (-) // 100.0 //	Protein of unknown function; null mutant is viable but shows increased loss of mitochondrial genome and synthetic interaction with prohibitin (phb1); contains an intron	AIM11	chr5	YER093C-A	D3DM01 /// P87275	S000002960	---	NP_011019.1 // span:20-37,66-88 // numtm:2	9.92746	9.67674	10.4421	9.32005	-0.250713	-1.12201	0.15132	6.88807e-06
1770034_at	YBR268W	YBR268W.S1	chrII:741293-741611 (+) // 100.0 //	Mitochondrial ribosomal protein of the large subunit	MRPL37	chr2	YBR268W	P36532	S000000472	---	---	10.6844	10.4934	11.3185	10.1989	-0.190973	-1.11957	0.356632	3.52445e-05
1771006_at	YDR375C	YDR375C.S1	chrIV:1225158-1226529 (-) // 100.0 //	Mitochondrial protein of the AAA ATPase family; has ATP-dependent chaperone activity; required for assembly of Rip1p and Qcr10p into cytochrome bc(1) complex; mutations in human homolog BCS1L are linked to neonatal mitochondrial diseases	BCS1	chr4	YDR375C	P32839	S000002783	---	NP_010663.1 // span:51-73 // numtm:1	9.4336	9.6259	10.3063	9.19486	0.192303	-1.11141	0.0334268	9.75353e-09
1773433_at	YPL183W-A	YPL183W-A.S1	chrXVI:199093-199375 (+) // 100.0 //	Homolog of the prokaryotic ribosomal protein L36, likely to be a mitochondrial ribosomal protein coded in the nuclear genome; null mutation suppresses cdc13-1 temperature sensitivity	RTC6	chr16	YPL183W-A	O14464	S000007224	---	---	11.7232	11.1783	11.728	10.6168	-0.544908	-1.11126	0.0184613	8.52763e-05
1774653_at	YNL100W	YNL100W.S1	chrXIV:437614-438319 (+) // 100.0 //	Putative protein of unknown function; non-tagged protein is detected in purified mitochondria; null mutant is viable and displays reduced respiratory growth and reduced frequency of mitochondrial genome loss	AIM37	chr14	YNL100W	P50945	S000005044	---	---	11.9318	11.339	12.385	11.281	-0.592736	-1.10397	0.00010813	1.4656e-07
1771140_at	YDR337W	YDR337W.S1	chrIV:1146313-1147174 (+) // 100.0 //	Mitochondrial ribosomal protein of the small subunit	MRPS28	chr4	YDR337W	P21771	S000002745	---	---	10.2335	10.2095	11.0153	9.91389	-0.0239982	-1.10136	0.906318	1.22773e-05
1777799_at	YJL062W-A	YJL062W-A.S1	chrX:316717-316975 (+) // 100.0 //	Mitochondrial inner membrane protein; regulator of COX1 translation and cytochrome oxidase assembly	COA3	chr10	YJL062W-A	Q3E7B2	S000007611	---	NP_076894.1 // span:27-49 // numtm:1	11.6778	11.4622	11.854	10.7529	-0.215602	-1.10108	0.259986	2.11059e-05
1775188_at	YKL170W	YKL170W.S1	chrXI:130638-131055 (+) // 100.0 //	Mitochondrial ribosomal protein of the large subunit; appears as two protein spots (YmL34 and YmL38) on two-dimensional SDS gels	MRPL38	chr11	YKL170W	P35996	S000001653	---	---	11.7393	11.5693	12.0978	10.9979	-0.169996	-1.09987	0.23855	1.12451e-06
1769726_at	YDR515W	YDR515W.S1	chrIV:1473421-1474765 (+) // 100.0 //	RNA binding protein that associates with polysomes; proposed to be involved in regulating mRNA translation; involved in the copper-dependent mineralization of copper sulfide complexes on cell surface in cells cultured in copper salts	SLF1	chr4	YDR515W	Q12034 /// Q6B1Z1	S000002923	---	---	8.57527	9.06574	9.74928	8.65196	0.490467	-1.09732	0.142342	0.00321977
1773548_at	YJR048W	YJR048W.S1	chrX:526327-526657 (+) // 100.0 //	Cytochrome c, isoform 1; electron carrier of the mitochondrial intermembrane space that transfers electrons from ubiquinone-cytochrome c oxidoreductase to cytochrome c oxidase during cellular respiration	CYC1	chr10	YJR048W	P00044 /// Q06714	S000003809	---	---	13.8203	13.3771	13.9556	12.8587	-0.443215	-1.09694	0.0020007	3.08722e-07
1775965_at	YDR232W	YDR232W.S1	chrIV:927448-929095 (+) // 100.0 //	5-aminolevulinate synthase, catalyzes the first step in the heme biosynthetic pathway; an N-terminal signal sequence is required for localization to the mitochondrial matrix; expression is regulated by Hap2p-Hap3p	HEM1	chr4	YDR232W	P09950 /// Q66RF3	S000002640	IPR000277 // Cys/Met metabolism pyridoxal-phosphate-dependent enzymes // 0.0070	---	11.842	11.4844	11.4673	10.3792	-0.357591	-1.08811	0.00323601	8.01382e-08
1778700_at	YGR029W	YGR029W.S1	chrVII:543556-544209 (+) // 100.0 //	Flavin-linked sulfhydryl oxidase of the mitochondrial intermembrane space (IMS), oxidizes Mia40p as part of a disulfide relay system that promotes IMS retention of imported proteins; ortholog of human hepatopoietin (ALR)	ERV1	chr7	YGR029W	P27882	S000003261	---	---	10.7411	10.1265	11.2079	10.1204	-0.614655	-1.08747	0.0103749	0.000125622
1770269_at	YNR020C	YNR020C.S1	chrXIV:667411-668224 (-) // 100.0 //	Putative metalloprotease of the mitochondrial inner membrane, required for processing of Atp6p; has an additional role in assembly of the F0 sector of the F1F0 ATP synthase complex	ATP23	chr14	YNR020C	P53722	S000005303	---	---	9.57993	9.46533	10.598	9.51173	-0.114603	-1.08626	0.608559	7.01822e-05
1778398_at	YNR040W	YNR040W.S1	chrXIV:699691-700462 (+) // 100.0 //	---	---	chr14	YNR040W	P53736	S000005323	---	---	9.69331	9.17523	10.4693	9.38335	-0.518078	-1.08598	0.00173177	1.30641e-06
1775251_at	YHR015W	YHR015W.S1	chrVIII:134546-136526 (+) // 100.0 //	Putative RNA-binding protein, interacts with Mex67p, which is a component of the nuclear pore involved in nuclear mRNA export	MIP6	chr8	YHR015W	D3DKW0 /// P38760	S000001057	---	---	8.55323	7.92542	8.84402	7.75829	-0.627808	-1.08573	0.000202273	6.15524e-07
1773892_at	YNL119W	YNL119W.S1	chrXIV:401041-402523 (+) // 100.0 //	Protein required for thiolation of the uridine at the wobble position of Lys(UUU) and Glu(UUC) tRNAs; has a role in urmylation and in invasive and pseudohyphal growth; inhibits replication of Brome mosaic virus in S. cerevisiae	NCS2	chr14	YNL119W	P53923	S000005063	---	---	9.66908	9.61617	9.91579	8.83308	-0.0529076	-1.08271	0.662275	1.22928e-07
1775678_at	YLR142W	YLR142W.S1	chrXII:425186-426617 (+) // 100.0 //	Proline oxidase, nuclear-encoded mitochondrial protein involved in utilization of proline as sole nitrogen source; PUT1 transcription is induced by Put3p in the presence of proline and the absence of a preferred nitrogen source	PUT1	chr12	YLR142W	P09368	S000004132	---	---	12.0297	13.4878	11.4069	10.3263	1.45808	-1.08056	0.000366109	0.00348186
1776246_at	YFL016C	YFL016C.S1	chrVI:104694-106230 (-) // 100.0 //	Co-chaperone that stimulates the ATPase activity of the HSP70 protein Ssc1p; involved in protein folding/refolding in the mitochodrial matrix; required for proteolysis of misfolded proteins; member of the HSP40 (DnaJ) family of chaperones	MDJ1	chr6	YFL016C	P35191	S000001878	---	---	12.0612	12.6345	12.113	11.0353	0.573302	-1.07769	0.000542044	8.73931e-07
1771061_at	YNL073W	YNL073W.S1	chrXIV:488386-490117 (+) // 100.0 //	Mitochondrial lysine-tRNA synthetase, required for import of both aminoacylated and deacylated forms of tRNA(Lys) into mitochondria and for aminoacylation of mitochondrially encoded tRNA(Lys)	MSK1	chr14	YNL073W	P32048	S000005017	---	---	10.1179	10.0548	10.874	9.80228	-0.0630788	-1.07169	0.747511	1.33377e-05
1772978_at	YDR430C	YDR430C.S1	chrIV:1325493-1328463 (-) // 100.0 //	Lysine-specific metalloprotease of the mitochondrial intermembrane space, member of the pitrilysin family; degrades proteins and presequence peptides cleaved from imported proteins; required for normal mitochondrial morphology	CYM1	chr4	YDR430C	P32898	S000002838	---	---	8.88339	8.89931	9.83602	8.76465	0.0159216	-1.07137	0.94935	0.000116088
1779747_at	YOR071C	YOR071C.S1	chrXV:459481-461278 (-) // 100.0 //	High-affinity nicotinamide riboside transporter; also transports thiamine with low affinity; shares sequence similarity with Thi7p and Thi72p; proposed to be involved in 5-fluorocytosine sensitivity	NRT1	chr15	YOR071C	Q08485	S000005597	---	NP_014714.1 // span:43-62,77-99,112-134,167-189,196-218,274-296,372-389,399-421,442-464,484-506 // numtm:10	6.54245	5.69175	7.08876	6.01909	-0.850703	-1.06967	0.00321457	0.00051358
1773900_at	YJR016C	YJR016C.S1	chrX:464443-466201 (-) // 100.0 //	Dihydroxyacid dehydratase, catalyzes third step in the common pathway leading to biosynthesis of branched-chain amino acids	ILV3	chr10	YJR016C	P39522	S000003777	---	---	11.2271	11.2923	11.1846	10.1181	0.0652323	-1.06647	0.646258	7.68981e-07
1775418_at	YBR122C	YBR122C.S1	chrII:483963-484497 (-) // 100.0 //	Mitochondrial ribosomal protein of the large subunit; overproduction suppresses mutations in the COX2 leader peptide-encoding region	MRPL36	chr2	YBR122C	P36531	S000000326	---	---	11.313	11.0595	12.088	11.022	-0.253413	-1.06599	0.0217665	7.76222e-08
1773431_at	YML129C	YML129C.S1	chrXIII:14541-14754 (-) // 100.0 //	Mitochondrial membrane protein, involved in translational regulation of Cox1p and assembly of cytochrome c oxidase (complex IV); associates with complex IV assembly intermediates and complex III/complex IV supercomplexes	COX14	chr13	YML129C	P39103	S000004598	---	NP_013577.1 // span:15-37 // numtm:1	11.5734	11.2678	11.1744	10.1091	-0.305556	-1.06529	0.0108715	1.4146e-07
1772624_at	YNL005C	YNL005C.S1	chrXIV:621314-622430 (-) // 100.0 //	Mitochondrial ribosomal protein of the large subunit	MRP7	chr14	YNL005C	P12687	S000004950	---	---	10.9539	10.7478	11.6138	10.5488	-0.206066	-1.06501	0.164939	2.24586e-06
1773273_at	YBL015W	YBL015W.S1	chrII:194124-195705 (+) // 100.0 //	Protein with CoA transferase activity, particularly for CoASH transfer from succinyl-CoA to acetate; has minor acetyl-CoA-hydrolase activity; phosphorylated; required for acetate utilization and for diploid pseudohyphal growth	ACH1	chr2	YBL015W	P32316	S000000111	---	---	13.4551	12.9929	13.454	12.3904	-0.462113	-1.0636	0.000801858	1.90927e-07
1774744_at	YDR282C	YDR282C.S1	chrIV:1023507-1024752 (-) // 100.0 //	---	---	chr4	YDR282C	Q05648	S000002690	---	---	8.80326	8.54177	9.03801	7.98046	-0.261488	-1.05756	0.0512401	7.26204e-07
1769573_at	YOR187W	YOR187W.S1	chrXV:684030-685344 (+) // 100.0 //	Mitochondrial translation elongation factor Tu; comprises both GTPase and guanine nucleotide exchange factor activities, while these activities are found in separate proteins in S. pombe and humans	TUF1	chr15	YOR187W	P02992	S000005713	---	---	12.0775	12.2775	12.7271	11.6714	0.200002	-1.05574	0.0731959	1.23584e-07
1769320_at	YPR003C	YPR003C.S1	chrXVI:561500-563765 (-) // 100.0 //	---	---	chr16	YPR003C	P53394	S000006207	---	NP_015328.1 // span:152-174,204-226,233-255,282-304,317-336,371-390,411-433,443-465,470-492,507-538 // numtm:10	8.25599	7.61962	7.91565	6.86094	-0.636368	-1.0547	0.000210292	9.68551e-07
1777150_at	YNL315C	YNL315C.S1	chrXIV:43322-44279 (-) // 100.0 //	Molecular chaperone, required for the assembly of alpha and beta subunits into the F1 sector of mitochondrial F1F0 ATP synthase	ATP11	chr14	YNL315C	P32453	S000005259	---	---	10.4481	10.3638	11.0247	9.97057	-0.0843265	-1.05415	0.669961	2.37612e-05
1771081_at	YER170W	YER170W.S1	chrV:525968-526646 (+) // 100.0 //	Mitochondrial adenylate kinase, catalyzes the reversible synthesis of GTP and AMP from GDP and ADP; may serve as a back-up for synthesizing GTP or ADP depending on metabolic conditions; 3' sequence of ADK2 varies with strain background	ADK2	chr5	YER170W	D3DM78 /// P26364 /// Q58HJ4	S000000972	---	---	9.0519	8.79783	11.0617	10.0111	-0.254071	-1.05051	0.252985	0.000148183
1772275_at	YJR097W	YJR097W.S1	chrX:612405-612924 (+) // 100.0 //	Protein of unknown function, contains a J-domain, which is a region with homology to the E. coli DnaJ protein	JJJ3	chr10	YJR097W	P47138	S000003858	---	---	7.90688	8.77203	8.88137	7.83232	0.865155	-1.04905	0.0103141	0.0030341
1777526_at	YJL104W	YJL104W.S1	chrX:227322-227772 (+) // 100.0 //	Constituent of the import motor (PAM complex) component of the Translocase of the Inner Mitochondrial membrane (TIM23 complex); forms a 1:1 subcomplex with Pam18p and inhibits its cochaperone activity; contains a J-like domain	PAM16	chr10	YJL104W	P42949	S000003640	---	---	9.80719	9.74002	10.5927	9.54446	-0.0671664	-1.04819	0.784972	0.000161113
1776799_at	YPL104W	YPL104W.S1	chrXVI:355696-357673 (+) // 100.0 //	Mitochondrial aspartyl-tRNA synthetase, required for acylation of aspartyl-tRNA; yeast and bacterial aspartyl-, asparaginyl-, and lysyl-tRNA synthetases contain regions with high sequence similarity, suggesting a common ancestral gene	MSD1	chr16	YPL104W	P15179	S000006025	IPR002314 // tRNA synthetase, class II (G, H, P and S) // 0.016	---	9.43576	9.20411	10.4483	9.40504	-0.231653	-1.04327	0.0987845	1.47076e-06
1778566_at	YKL003C	YKL003C.S1	chrXI:436739-437135 (-) // 100.0 //	Mitochondrial ribosomal protein of the small subunit; MRP17 exhibits genetic interactions with PET122, encoding a COX3-specific translational activator	MRP17	chr11	YKL003C	P28778	S000001486	---	---	10.6818	10.5187	11.1491	10.1076	-0.16314	-1.0415	0.32199	7.33918e-06
1779186_at	YMR024W	YMR024W.S1	chrXIII:321873-323046 (+) // 100.0 //	Mitochondrial ribosomal protein of the large subunit	MRPL3	chr13	YMR024W	P36516	S000004626	IPR000999 // Ribonuclease III // 1.0E-4	---	10.1127	10.3271	11.1728	10.1329	0.214457	-1.03989	0.079029	3.59843e-07
1775408_at	YDR493W	YDR493W.S1	chrIV:1436209-1436581 (+) // 100.0 //	Mitochondrial matrix protein with a role in maintaining the labile mitochondrial zinc pool; null mutant has a respiratory growth defect and an elevated frequency of mitochondrial genome loss; overexpression causes cell cycle delay or arrest	MZM1	chr4	YDR493W	Q03429	S000002901	---	---	10.0366	9.68963	10.4936	9.45444	-0.346932	-1.0392	0.0156583	1.20278e-06
1776063_at	YOR358W	YOR358W.S1	chrXV:1010158-1010887 (+) // 100.0 //	Subunit of the heme-activated, glucose-repressed Hap2/3/4/5 CCAAT-binding complex, a transcriptional activator and global regulator of respiratory gene expression; required for assembly and DNA binding activity of the complex	HAP5	chr15	YOR358W	Q02516	S000005885	---	---	9.41577	9.50436	9.91236	8.87409	0.0885899	-1.03827	0.596695	5.77554e-06
1771822_at	YML025C	YML025C.S1	chrXIII:224405-225365 (-) // 100.0 //	Mitochondrial ribosomal protein of the large subunit, has similarity to E. coli L4 ribosomal protein and human mitoribosomal MRP-L4 protein; essential for viability, unlike most other mitoribosomal proteins	YML6	chr13	YML025C	P51998	S000004487	IPR002136 // Ribosomal protein L4/L1e // 1.7E-5	---	10.3946	10.5755	10.8648	9.82767	0.180816	-1.03716	0.320929	2.23128e-05
1778713_at	YDR041W	YDR041W.S1	chrIV:539800-540412 (+) // 100.0 //	Mitochondrial ribosomal protein of the small subunit, has similarity to E. coli S10 ribosomal protein; essential for viability, unlike most other mitoribosomal proteins	RSM10	chr4	YDR041W	Q03201	S000002448	---	---	11.681	11.5205	12.1805	11.1444	-0.160509	-1.0361	0.38307	2.25057e-05
1773850_at	YNL177C	YNL177C.S1	chrXIV:303687-304617 (-) // 100.0 //	Mitochondrial ribosomal protein of the large subunit	MRPL22	chr14	YNL177C	P53881	S000005121	---	---	11.083	11.0238	11.7688	10.7361	-0.0592104	-1.03274	0.683216	1.11713e-06
1772541_at	YEL050C	YEL050C.S1	chrV:59669-60851 (-) // 100.0 //	Mitochondrial ribosomal protein of the large subunit, has similarity to E. coli L2 ribosomal protein; fat21 mutant allele causes inability to utilize oleate and may interfere with activity of the Adr1p transcription factor	RML2	chr5	YEL050C	D3DLK0 /// P32611	S000000776	---	---	10.5329	10.5909	11.2934	10.2611	0.0580016	-1.03236	0.680669	8.58215e-07
1769358_at	YNL083W	YNL083W.S1	chrXIV:471378-473016 (+) // 100.0 //	ADP/ATP transporter; member of the Ca2+-binding subfamily of mitochondrial carriers, with two EF-hand motifs; transport activity of either Sal1p or Pet9p is critical for viability; polymorphic in different S. cerevisiae strains	SAL1	chr14	YNL083W	P48233	S000005027	---	---	8.55718	8.5074	9.41335	8.39212	-0.0497833	-1.02124	0.775331	6.78476e-06
1771980_at	YKL084W	YKL084W.S1	chrXI:280152-280503 (+) // 100.0 //	Zinc-binding mitochondrial intermembrane space (IMS) protein involved in a disulfide relay system for IMS import of cysteine-containing proteins; binds Mia40p and stimulates its Erv1p-dependent oxidation, probably by sequestering zinc	HOT13	chr11	YKL084W	P36078	S000001567	---	---	9.9593	9.10456	10.6801	9.65946	-0.854741	-1.02064	8.59573e-07	7.84745e-08
1773910_at	YBR091C	YBR091C.S1	chrII:427148-427478 (-) // 100.0 //	Essential protein of the inner mitochondrial membrane, peripherally localized; component of the TIM22 complex, which is a twin-pore translocase that mediates insertion of numerous multispanning inner membrane proteins	TIM12	chr2	YBR091C	P32830	S000000295	---	---	9.90936	9.78656	10.8259	9.81123	-0.122796	-1.01464	0.297426	3.2977e-07
1775698_at	YDR194C	YDR194C.S1	chrIV:845949-847944 (-) // 100.0 //	DEAD-box protein required for efficient splicing of mitochondrial Group I and II introns; non-polar RNA helicase that also facilities strand annealing	MSS116	chr4	YDR194C	P15424	S000002602	---	---	10.9158	11.2019	11.7754	10.764	0.286101	-1.01138	0.0229271	4.73292e-07
1777372_at	YGR150C	YGR150C.S1	chrVII:790463-793058 (-) // 100.0 //	Mitochondrial 15s rRNA-binding protein; required for intron removal of COB and COX1 pre-mRNAs; contains pentatricopeptide repeat (PPR) motifs; mutant is respiratory deficient and has defective plasma membrane electron transport	CCM1	chr7	YGR150C	P48237	S000003382	---	---	7.41085	7.56566	8.65207	7.64139	0.154812	-1.01068	0.471271	0.000124334
1776467_at	YHL033C	YHL033C.S1	chrVIII:35252-36023 (-) // 100.0 // /// chrXII:47857-48628 (-) // 95.07 //	Ribosomal protein L4 of the large (60S) ribosomal subunit, nearly identical to Rpl8Bp and has similarity to rat L7a ribosomal protein; mutation results in decreased amounts of free 60S subunits	RPL8A	chr8	YHL033C	D3DKT5 /// P17076	S000001025	---	---	13.0787	12.7493	13.5436	12.5336	-0.329331	-1.00997	0.0444694	8.65937e-06
1778079_at	YGR142W	YGR142W.S1	chrVII:772458-773691 (+) // 100.0 //	v-SNARE binding protein that facilitates specific protein retrieval from a late endosome to the Golgi; modulates arginine uptake, possible role in mediating pH homeostasis between the vacuole and plasma membrane H(+)-ATPase	BTN2	chr7	YGR142W	P53286	S000003374	---	---	12.8225	13.6645	11.4551	10.4464	0.841985	-1.00872	0.000844076	0.000149602
1775644_at	YGR220C	YGR220C.S1	chrVII:936076-936886 (-) // 100.0 //	Mitochondrial ribosomal protein of the large subunit	MRPL9	chr7	YGR220C	P31334	S000003452	---	---	10.9992	10.8659	11.6684	10.6602	-0.133263	-1.0082	0.352916	2.36566e-06
1776715_at	YKL134C	YKL134C.S1	chrXI:189128-191441 (-) // 100.0 //	Mitochondrial intermediate peptidase, cleaves N-terminal residues of a subset of proteins upon import, after their cleavage by mitochondrial processing peptidase (Mas1p-Mas2p); may contribute to mitochondrial iron homeostasis	OCT1	chr11	YKL134C	P35999	S000001617	---	---	7.67542	7.45759	9.08444	8.07656	-0.217832	-1.00789	0.287571	9.79955e-05
1774905_at	YHL038C	YHL038C.S1	chrVIII:23613-25506 (-) // 100.0 //	Mitochondrial protein required for splicing of the group I intron aI5 of the COB pre-mRNA, binds to the RNA to promote splicing; also involved in but not essential for splicing of the COB bI2 intron and the intron in the 21S rRNA gene	CBP2	chr8	YHL038C	D3DKT1 /// P03874	S000001030	---	---	7.91903	7.76468	8.63532	7.62949	-0.154351	-1.00583	0.2092	5.88038e-07
1780082_at	YMR098C	YMR098C.S1	chrXIII:460769-462608 (-) // 100.0 //	Mitochondrial protein required for the stability of Oli1p (Atp9p) mRNA and for the Oli1p ring formation; YMR098C is not an essential gene	ATP25	chr13	YMR098C	Q03153	S000004704	---	---	9.59435	9.47363	10.1511	9.14775	-0.12072	-1.00334	0.360775	1.02317e-06
1771233_at	YDL104C	YDL104C.S1	chrIV:273652-274876 (-) // 100.0 //	Highly conserved mitochondrial protein, essential for stability of the mitochondrial genome; functional homolog of the essential E. coli ygjD gene; member of a family of proteins putatively involved in genome maintenance	QRI7	chr4	YDL104C	P43122	S000002262	---	---	8.53774	7.9003	9.3314	8.33059	-0.637448	-1.00081	1.72124e-05	1.09143e-07
1769727_s_at	YDL184C	YDL184C.S1	chrIV:130407-130485 (-) // 100.0 // /// chrIV:221723-221801 (-) // 98.72 //	Ribosomal protein L47 of the large (60S) ribosomal subunit, identical to Rpl41Bp and has similarity to rat L41 ribosomal protein; comprised of only 25 amino acids; rpl41a rpl41b double null mutant is viable /// Ribosomal protein L47 of the large (60S) ribosomal subunit, identical to Rpl41Ap and has similarity to rat L41 ribosomal protein; comprised of only 25 amino acids; rpl41a rpl41b double nul…	RPL41A /// RPL41B	chr4	YDL133C-A /// YDL184C	P05746	S000002293 /// S000002343	---	---	8.55503	8.44649	9.94855	8.94801	-0.108536	-1.00053	0.833501	0.0386622
